# Supplementary material for: Key anti-freeze genes and pathways of Lanzhou lily (Lilium davidii, var. unicolor) during the seedling stage
Source: PLoS One. 2024 Mar 21;19(3):e0299259. doi: 10.1371/journal.pone.0299259 (PMC10956819; doi:10.1371/journal.pone.0299259)
Supplement: S1 Table — (XLSX) [file pone.0299259.s001.xlsx]

## Sheet: Sheet1
S1 Table. Quality evaluation of RNA-seq data.
Sample	Raw Reads	Clean Reads	Clean Bases	Error Rate	Q20	Q30	GC Content
A-1	43420263	42391136	6.36G	0.0001	0.9885	0.967	0.5094
A-2	31452579	29729913	4.46G	0.0001	0.9899	0.9703	0.504
A-3	40850638	39777316	5.97G	0.0001	0.9881	0.9657	0.5094
C-1	37315082	36357804	5.45G	0.0001	0.9887	0.9673	0.5003
C-2	39295755	38350073	5.75G	0.0001	0.9886	0.9671	0.5028
C-3	39367339	37748419	5.66G	0.0001	0.9889	0.9678	0.4995
Note: Q20 and Q30 represents the proportion of the number of bases with Phred mass greater than 20 and 30 in the total clean data, respectively. GC content represent the proportion of bases in the total number of bases in sequencing data. A-1, A-2, A-3 and C-1, C-2, C-3 represent three biological replicates of control samples and low temperature stress samples of lily, respectively. A: control (2…
