# Supplementary material for: Key anti-freeze genes and pathways of Lanzhou lily (Lilium davidii, var. unicolor) during the seedling stage
Source: PLoS One. 2024 Mar 21;19(3):e0299259. doi: 10.1371/journal.pone.0299259 (PMC10956819; doi:10.1371/journal.pone.0299259)
Supplement: S2 Table — (XLSX) [file pone.0299259.s002.xlsx]

## Sheet: LTvsCK DEG UP (3566)
S2 Table. Significantly enriched up-regulated DEGs of CvsA. A: control (20 °C); C: low temperature (- 4 °C).
Gene_ID	readcount_C	readcount_A	log2FoldChange	Pval	Padj
c174313_g1	11421.9	6.84869	10.704	1.0059e-305	1.6291e-300
c158599_g1	4951.46	8.05554	9.2637	1.5381e-239	1.2456e-234
c160128_g1	14797.2	92.2788	7.3251	9.3524e-228	5.049e-223
c167721_g2	3027.47	1.12438	11.395	5.0016e-224	2.0252e-219
c145639_g2	15028.6	132.439	6.8262	3.171e-210	1.0271e-205
c171458_g1	2942.72	4.13435	9.4753	1.1832e-208	3.1939e-204
c174423_g1	8211.56	21.6122	8.5697	3.0447e-208	7.0446e-204
c174342_g1	4918.97	44.3077	6.7947	3.1466e-185	6.3702e-181
c147548_g1	2192.68	7.91805	8.1133	1.6293e-175	2.932e-171
c165889_g1	4874.81	52.6732	6.5321	2.2352e-175	3.6202e-171
c167431_g1	1751.25	3.34116	9.0338	1.0941e-169	1.6109e-165
c164295_g1	2350.45	12.7741	7.5236	5.4495e-167	7.3549e-163
c173817_g2	1741.9	9.40417	7.5331	2.5555e-154	2.9563e-150
c159324_g1	1390.81	5.29024	8.0384	2.3466e-147	2.5336e-143
c171901_g2	7229.37	170.379	5.4071	1.4241e-145	1.4416e-141
c167848_g1	3738.12	71.6661	5.7049	1.3538e-144	1.2897e-140
c164687_g1	2370.35	23.7563	6.6406	1.6004e-144	1.44e-140
c159002_g1	1410.02	7.24505	7.6045	3.7693e-143	3.213e-139
c165246_g2	2570.4	1.15852	11.115	6.4995e-142	5.2633e-138
c173483_g1	3523.52	69.1502	5.6711	4.699e-141	3.624e-137
c164624_g1	1213.62	4.35741	8.1216	2.7914e-139	2.055e-135
c170745_g1	1594.41	14.4555	6.7853	1.5946e-137	1.1229e-133
c152425_g1	6229.07	84.5755	6.2026	3.5637e-136	2.4049e-132
c153153_g1	1245.55	6.55115	7.5708	1.3497e-135	8.7437e-132
c163706_g2	3715.51	82.089	5.5002	4.3927e-135	2.7363e-131
c158026_g1	6448.17	195.207	5.0458	1.7042e-131	1.0223e-127
c154143_g1	5842	171.881	5.087	4.9159e-131	2.8435e-127
c151962_g1	2074.38	16.8509	6.9437	1.6542e-129	9.2385e-126
c224768_g1	1079.45	1.78056	9.2438	1.9773e-128	1.0675e-124
c167775_g2	8930.67	322.881	4.7897	1.9919e-125	1.0407e-121
c134907_g1	5629.88	190.174	4.8877	6.6694e-123	3.3755e-119
c150882_g1	934.351	3.92334	7.8957	8.2821e-122	4.0647e-118
c174054_g2	36477.2	1512.66	4.5918	2.8388e-121	1.3522e-117
c163637_g1	753.051	0.536471	10.455	9.5436e-119	4.4162e-115
c156792_g1	7571.72	299.252	4.6612	2.2654e-118	1.0192e-114
c161366_g1	1114.66	6.51964	7.4176	1.5211e-116	6.6582e-113
c173122_g1	3563.58	15.4928	7.8456	3.23e-116	1.3767e-112
c162703_g3	2602.75	74.8841	5.1192	7.7785e-115	3.2303e-111
c114803_g1	21574.8	1044.15	4.3689	3.317e-114	1.343e-110
c174721_g1	19147.5	144.102	7.0539	1.2017e-112	4.747e-109
c159047_g1	2162.56	61.8049	5.1289	2.2278e-112	8.5908e-109
c159683_g1	742.649	0.293956	11.303	1.4479e-111	5.4534e-108
c166605_g1	7105.58	160.162	5.4713	8.7169e-111	3.2086e-107
c158172_g1	822.123	0	Inf	1.1099e-110	3.9947e-107
c151128_g1	6043.4	285.792	4.4023	3.3964e-106	1.1958e-102
c174640_g1	1857.76	9.9101	7.5505	3.0746e-102	1.0595e-98
c166073_g1	963.482	15.41	5.9663	1.4471e-101	4.8826e-98
c132825_g1	4575.8	130.514	5.1317	1.5895e-101	5.2538e-98
c123319_g1	1247.8	28.2778	5.4636	6.9143e-101	2.2397e-97
c159447_g1	2624.59	75.5646	5.1182	3.4794e-98	1.105e-94
c168808_g1	2399.97	52.258	5.5212	1.4148e-96	4.4064e-93
c158650_g1	5075.71	137.825	5.2027	3.2643e-96	9.9752e-93
c161844_g2	3999.76	63.5177	5.9766	3.6959e-96	1.1085e-92
c149844_g1	988.132	20.0444	5.6234	1.515e-94	4.4612e-91
c132466_g1	3261.62	79.5686	5.3572	1.5665e-92	4.5306e-89
c174560_g2	6449.54	325.765	4.3073	2.717e-92	7.7199e-89
c166605_g2	507.291	0.656177	9.5945	5.684e-92	1.5872e-88
c154230_g2	647.173	5.3443	6.92	7.6446e-92	2.0985e-88
c140553_g1	1226.2	1.22678	9.9651	3.7318e-89	1.0073e-85
c158914_g1	541.319	2.07714	8.0257	6.7489e-89	1.7919e-85
c163241_g1	877.028	20.9263	5.3892	6.0456e-86	1.5793e-82
c165654_g1	10210.5	476.534	4.4213	1.0904e-85	2.8033e-82
c132750_g1	11771.1	925.177	3.6694	1.3653e-84	3.455e-81
c152942_g1	2574.9	160.243	4.0062	1.3269e-83	3.3061e-80
c174531_g5	416.392	0	Inf	2.4651e-83	6.0492e-80
c168504_g1	672.769	11.801	5.8331	2.6154e-83	6.3221e-80
c71004_g1	399.258	0	Inf	2.3025e-81	5.4841e-78
c134296_g1	2055.77	123.463	4.0575	2.4317e-80	5.7077e-77
c169748_g1	1770.42	89.7995	4.3012	1.9452e-77	4.5005e-74
c148390_g1	3367.99	253.651	3.731	7.4775e-77	1.7057e-73
c173771_g1	2895.78	7.61562	8.5708	2.0861e-76	4.6926e-73
c68181_g1	1172.07	55.9663	4.3884	5.4598e-75	1.2113e-71
c168111_g3	2518.53	175.164	3.8458	8.7339e-75	1.9115e-71
c162796_g1	471.282	4.73957	6.6357	8.3121e-74	1.795e-70
c159700_g1	1605.52	68.0803	4.5597	1.3164e-73	2.8053e-70
c169122_g1	2540.54	185.341	3.7769	1.4725e-73	3.0972e-70
c170518_g2	348.143	0	Inf	1.8305e-73	3.8008e-70
c166990_g1	384.916	1.14121	8.3978	4.4923e-73	9.2097e-70
c160444_g2	1163.28	51.0414	4.5104	8.1328e-73	1.6465e-69
c172627_g1	1774.73	121.539	3.8681	4.6079e-72	9.2135e-69
c173921_g1	13128.7	98.8334	7.0535	1.0954e-71	2.1636e-68
c164585_g12	7808.98	384.727	4.3432	1.2412e-70	2.4221e-67
c171769_g1	13211.5	713.179	4.2114	1.7008e-70	3.2793e-67
c163943_g6	2976.01	253.715	3.5521	1.777e-70	3.3858e-67
c149545_g1	1963.92	28.245	6.1196	1.3081e-69	2.4635e-66
c166295_g1	443.644	5.46186	6.3439	1.3581e-69	2.5282e-66
c148437_g1	19386	2067.09	3.2293	3.1529e-69	5.7376e-66
c132795_g1	335.551	0.485032	9.4342	1.3651e-68	2.4565e-65
c167721_g1	314.519	0	Inf	1.6343e-68	2.9086e-65
c159018_g1	2462.63	12.8482	7.5825	1.2442e-67	2.1902e-64
c155928_g1	2253.47	92.6259	4.6046	3.9605e-67	6.8972e-64
c164734_g1	1733.56	134.002	3.6934	6.2297e-67	1.0734e-63
c164654_g1	803.109	2.26822	8.4679	7.1552e-67	1.2198e-63
c167655_g1	3200.91	2.29972	10.443	7.4795e-67	1.2619e-63
c115561_g1	1427.74	20.4728	6.1239	9.7707e-67	1.6314e-63
c171054_g7	358.386	1.9202	7.5441	1.4806e-66	2.4468e-63
c153280_g1	16186.4	1856.5	3.1241	1.2636e-65	2.0672e-62
c158723_g1	1777.95	46.5879	5.2541	2.0356e-65	3.2968e-62
c168402_g1	501.471	3.23351	7.2769	1.0237e-64	1.6415e-61
c172213_g1	3241.39	318.304	3.3481	4.0052e-64	6.3595e-61
c112903_g1	3321.28	332.863	3.3187	5.9285e-64	9.3221e-61
c162048_g1	426.77	7.58686	5.8138	9.8696e-64	1.537e-60
c148400_g2	5303.94	587.431	3.1746	1.3715e-63	2.0956e-60
c173485_g1	1216.77	86.8512	3.8084	1.6302e-63	2.4675e-60
c167501_g5	1286.54	94.5768	3.7659	8.4938e-63	1.2737e-59
c158523_g1	5110.69	570.628	3.1629	2.0988e-62	3.1185e-59
c160256_g1	996.944	64.3778	3.9529	3.115e-62	4.5864e-59
c169713_g1	1192.33	85.6534	3.7991	3.2818e-62	4.7884e-59
c155200_g1	2153.25	202.759	3.4087	7.254e-62	1.049e-58
c173631_g5	1905.16	175.606	3.4395	7.33e-62	1.0506e-58
c62884_g1	584.557	21.046	4.7957	9.2904e-62	1.3199e-58
c153634_g1	1351.29	105.814	3.6747	2.0346e-61	2.8654e-58
c165193_g1	503.679	14.6461	5.1039	2.4255e-61	3.3864e-58
c101051_g1	987.951	32.2839	4.9356	3.338e-61	4.6206e-58
c173717_g1	760.862	5.08448	7.2254	4.2033e-61	5.7692e-58
c168492_g3	290.284	0.485032	9.2252	4.4459e-61	6.0509e-58
c132446_g1	1616.66	16.3757	6.6253	4.8217e-61	6.5077e-58
c161872_g2	743.136	29.4664	4.6565	2.5706e-60	3.4125e-57
c132962_g1	1192.17	92.7987	3.6833	7.1114e-60	9.3639e-57
c173762_g1	1975.61	9.14483	7.7551	1.8099e-59	2.3639e-56
c160288_g1	1497.76	97.2091	3.9456	3.145e-59	4.0748e-56
c147379_g1	1059.95	81.7798	3.6961	1.0581e-58	1.3601e-55
c164585_g2	99890.8	10440.6	3.2581	1.2149e-58	1.5494e-55
c131604_g1	255.559	0	Inf	1.33e-58	1.6828e-55
c173483_g2	425.146	10.0981	5.3958	2.0876e-58	2.621e-55
c159183_g2	1245.85	2.10865	9.2066	3.1052e-58	3.8686e-55
c211694_g1	371.387	6.63672	5.8063	3.5697e-58	4.4134e-55
c173724_g2	465.537	0.242516	10.907	1.0971e-57	1.3461e-54
c152936_g1	1603.85	136.526	3.5543	1.5974e-57	1.9453e-54
c146987_g1	484.925	7.36427	6.0411	1.6191e-57	1.9569e-54
c168015_g1	1246.31	105.765	3.5587	3.2702e-57	3.9232e-54
c169702_g6	256.623	0.293956	9.7698	4.6211e-57	5.5031e-54
c224426_g1	1049.11	83.5753	3.6499	3.301e-56	3.9024e-53
c149265_g1	390.654	8.68284	5.4916	5.6208e-56	6.5967e-53
c155876_g1	1420.22	134.071	3.405	6.1553e-56	7.172e-53
c144694_g1	3850.36	433.381	3.1513	7.3994e-56	8.56e-53
c172900_g1	241.128	0	Inf	1.3261e-55	1.5232e-52
c170181_g1	550.497	24.921	4.4653	6.2094e-55	7.0821e-52
c171054_g2	2592.78	313.714	3.047	7.8169e-55	8.8533e-52
c147693_g1	245.317	0.242516	9.9823	7.9441e-55	8.9349e-52
c172042_g3	950.992	75.5749	3.6535	1.0266e-54	1.1467e-51
c102983_g1	291.018	2.4908	6.8684	2.3194e-54	2.573e-51
c237303_g1	1701.95	182.248	3.2232	5.4273e-54	5.9796e-51
c172003_g2	2068.35	234.461	3.1411	3.6429e-53	3.9865e-50
c95752_g2	504.279	6.23678	6.3373	1.8837e-52	2.0476e-49
c145605_g1	2581.3	136.586	4.2402	1.3196e-51	1.4248e-48
c161696_g9	265.086	2.2829	6.8595	5.0291e-51	5.3941e-48
c172092_g1	769.758	59.6013	3.691	5.8834e-51	6.2689e-48
c150408_g1	1335.84	22.6434	5.8825	6.1387e-51	6.4981e-48
c166605_g3	5829.54	864.981	2.7526	6.7038e-51	7.0502e-48
c173101_g1	4503.58	40.6045	6.7933	7.7876e-51	8.1373e-48
c154831_g1	838.894	0	Inf	9.4078e-51	9.7671e-48
c174531_g3	1303.08	9.09602	7.1625	3.4439e-50	3.5527e-47
c159060_g1	2200.91	257.353	3.0963	8.2721e-50	8.4793e-47
c169010_g2	511.868	0	Inf	1.1435e-49	1.1648e-46
c147067_g1	206.519	0	Inf	2.1688e-49	2.1954e-46
c164916_g1	232.392	1.10708	7.7137	4.1309e-49	4.1299e-46
c169506_g7	783.953	41.0678	4.2547	5.7386e-49	5.6671e-46
c211175_g1	226.047	0.778987	8.1808	5.7241e-49	5.6671e-46
c171330_g3	534.529	31.4544	4.0869	1.4176e-48	1.3915e-45
c165083_g1	1853.06	26.2228	6.143	2.906e-48	2.8353e-45
c166779_g1	3784.59	549.693	2.7834	5.9011e-48	5.723e-45
c145639_g1	1708	12.874	7.0517	8.5879e-48	8.2791e-45
c174559_g4	825.489	9.94113	6.3757	2.3637e-47	2.2652e-44
c95843_g1	220.932	1.10708	7.6407	5.0131e-47	4.7759e-44
c134112_g1	773.99	67.7641	3.5137	6.1469e-47	5.8219e-44
c164220_g2	515.492	31.3015	4.0416	8.3641e-47	7.8758e-44
c149534_g1	1970.44	216.084	3.1889	1.1312e-46	1.059e-43
c146067_g1	325.073	9.3044	5.1267	2.1734e-46	2.023e-43
c173363_g9	430.9	21.2943	4.3388	6.7786e-46	6.2378e-43
c167101_g1	1639.43	0.86456	10.889	7.8583e-46	7.1905e-43
c145934_g1	204.13	0.656177	8.2812	9.6914e-46	8.818e-43
c162153_g1	386.742	15.4161	4.6489	1.3764e-45	1.2454e-42
c164651_g1	1214.57	10.4266	6.864	1.9971e-45	1.797e-42
c185100_g1	1367.64	172.768	2.9848	2.7209e-45	2.4212e-42
c167628_g3	350.714	1.84882	7.5675	3.1001e-45	2.7437e-42
c161404_g1	184.707	0	Inf	7.2634e-45	6.3934e-42
c158385_g1	322.405	2.8362	6.8288	7.3731e-45	6.4548e-42
c167344_g1	1035.15	115.695	3.1614	8.2023e-45	7.1421e-42
c150967_g1	2832.13	444.339	2.6722	1.7459e-44	1.5121e-41
c143177_g1	238.483	3.06189	6.2833	3.1643e-44	2.726e-41
c173731_g4	187.364	0.293956	9.316	3.5676e-44	3.0572e-41
c173481_g1	1208.86	58.1956	4.3766	4.0354e-44	3.4399e-41
c162400_g1	354.729	14.5463	4.608	1.015e-43	8.6071e-41
c213414_g1	185.36	0.328088	9.142	1.3866e-43	1.1697e-40
c76011_g1	187.617	0.656177	8.1595	4.644e-43	3.8971e-40
c167651_g1	2274.72	347.835	2.7092	8.198e-43	6.8426e-40
c174283_g3	463.811	30.5713	3.9233	8.2385e-43	6.8426e-40
c153174_g1	298.976	9.87024	4.9208	9.0074e-43	7.443e-40
c170183_g1	1451.88	15.1874	6.5789	2.4262e-42	1.9947e-39
c12462_g1	177.598	0.293956	9.2388	2.5496e-42	2.0855e-39
c170663_g2	529.034	41.6962	3.6654	4.9554e-42	4.033e-39
c175982_g1	311.328	11.002	4.8226	5.4753e-42	4.4339e-39
c163127_g1	1661.87	247.43	2.7477	1.0228e-41	8.241e-39
c94970_g1	551.258	0.536471	10.005	3.338e-41	2.6763e-38
c106824_g2	186.678	1.05564	7.4663	2.0314e-40	1.6207e-37
c174497_g2	3174.61	2.09134	10.568	2.1586e-40	1.7137e-37
c164585_g6	425.295	28.3442	3.9073	2.3262e-40	1.8378e-37
c162485_g1	1096.9	147.001	2.8995	2.3885e-40	1.8778e-37
c173826_g6	678.819	34.0495	4.3173	2.4269e-40	1.8988e-37
c167721_g3	161.731	0	Inf	2.8739e-40	2.2377e-37
c167034_g1	307.47	13.978	4.4592	4.4958e-40	3.4839e-37
c154230_g1	528.478	21.2779	4.6344	5.2641e-40	4.0599e-37
c170543_g9	159.266	0	Inf	1.2057e-39	9.2107e-37
c162440_g1	296.58	3.16476	6.5502	1.958e-39	1.4818e-36
c131476_g2	170.522	0.570604	8.2233	2.9095e-39	2.1816e-36
c163801_g1	234.814	6.21996	5.2385	4.0054e-39	2.9895e-36
c173847_g3	3437.86	308.893	3.4763	5.4934e-39	4.0812e-36
c157929_g1	888.383	50.2703	4.1434	1.2465e-38	9.1767e-36
c112177_g1	159.588	0.242516	9.3621	1.4571e-38	1.0678e-35
c156936_g2	475.224	29.4094	4.0143	2.8841e-38	2.1041e-35
c172284_g3	11528.9	1179.22	3.2894	3.1002e-38	2.2516e-35
c171055_g3	163.006	0.587911	8.1151	4.3307e-38	3.1312e-35
c146632_g4	189.564	2.36799	6.3229	6.3533e-38	4.5732e-35
c174442_g1	199.666	2.99314	6.0598	6.7977e-38	4.8715e-35
c173382_g1	215.188	4.35956	5.6253	1.609e-37	1.148e-34
c171410_g1	3168.65	581.42	2.4462	1.6564e-37	1.1766e-34
c106824_g1	242.025	2.87081	6.3976	3.175e-37	2.2455e-34
c171961_g2	214.337	1.78056	6.9114	3.422e-37	2.4097e-34
c117117_g1	260.541	9.53057	4.7728	3.8223e-37	2.6799e-34
c237332_g1	727.777	1.07294	9.4058	4.0753e-37	2.845e-34
c174373_g1	247.962	8.43721	4.8772	4.2685e-37	2.967e-34
c164926_g1	2984.9	13.8868	7.7478	2.149e-36	1.4874e-33
c161403_g2	279.725	12.8819	4.4406	2.465e-36	1.6989e-33
c121911_g1	3926.87	786.074	2.3206	3.2084e-36	2.2018e-33
c171434_g6	201.608	4.51125	5.4819	5.407e-36	3.6794e-33
c157419_g1	445.543	39.3255	3.502	7.2707e-36	4.927e-33
c171099_g2	166.307	1.38372	6.9091	9.3361e-36	6.3003e-33
c68526_g1	181.752	2.76482	6.0386	9.4087e-36	6.3229e-33
c169010_g1	1082.63	0.587911	10.847	1.1703e-35	7.7961e-33
c170432_g1	210.783	5.63467	5.2253	1.1901e-35	7.8672e-33
c170817_g1	233.081	7.52695	4.9526	1.8234e-35	1.2005e-32
c162735_g1	4289.08	696.258	2.623	2.3676e-35	1.5524e-32
c173724_g1	505.402	0.970064	9.0251	2.614e-35	1.7071e-32
c160943_g1	522.423	54.3896	3.2638	3.389e-35	2.2043e-32
c173866_g2	762.916	10.2749	6.2143	3.6432e-35	2.3602e-32
c164878_g1	1745.93	266.369	2.7125	4.3213e-35	2.7884e-32
c146845_g1	136.751	0	Inf	4.736e-35	3.0438e-32
c156683_g2	176.731	2.50811	6.1388	5.061e-35	3.2398e-32
c168460_g1	343.532	6.58887	5.7043	7.8092e-35	4.9599e-32
c174872_g1	141.871	0.328088	8.7563	8.2405e-35	5.2134e-32
c87612_g1	432.445	22.1841	4.2849	1.0277e-34	6.4763e-32
c164564_g1	310.315	19.2119	4.0137	1.0567e-34	6.6332e-32
c164624_g2	1147.58	82.0889	3.8053	1.4285e-34	8.9328e-32
c163216_g1	341.134	8.71959	5.2899	1.7631e-34	1.0983e-31
c164073_g2	158.22	1.60631	6.622	3.3903e-34	2.1038e-31
c172358_g1	1772.03	77.3392	4.5181	3.9526e-34	2.4433e-31
c162064_g1	1439.81	254.75	2.4987	4.0259e-34	2.4792e-31
c172267_g1	157.903	1.50391	6.7142	6.7058e-34	4.1139e-31
c158608_g1	9408.33	2085.47	2.1736	6.9321e-34	4.2366e-31
c79219_g1	458.607	45.4616	3.3345	6.9661e-34	4.2414e-31
c152269_g1	1037.25	169.189	2.6161	7.78e-34	4.7193e-31
c146137_g1	309.363	20.3322	3.9275	9.3386e-34	5.6435e-31
c150983_g1	271.777	0.293956	9.8526	2.2649e-33	1.3636e-30
c237296_g1	320.113	2.23146	7.1645	2.3044e-33	1.3823e-30
c134382_g1	947.174	113.265	3.0639	2.8587e-33	1.7084e-30
c161880_g1	248.231	11.6729	4.4105	3.1957e-33	1.9029e-30
c169633_g1	165.449	2.36847	6.1263	3.9303e-33	2.3317e-30
c174313_g2	143.802	0	Inf	4.5529e-33	2.6912e-30
c167964_g1	1009.8	114.391	3.142	4.7495e-33	2.7972e-30
c145958_g1	234.923	1.07294	7.7745	8.2108e-33	4.8008e-30
c165388_g1	1226.86	92.5974	3.7279	9.4172e-33	5.4864e-30
c171883_g3	127.126	0	Inf	1.109e-32	6.438e-30
c170182_g5	167.952	2.63092	5.9963	1.1284e-32	6.5272e-30
c149534_g2	579.444	72.7431	2.9938	1.253e-32	7.2221e-30
c161481_g1	1258.03	229.978	2.4516	1.6543e-32	9.5011e-30
c161557_g1	158.117	1.9202	6.3636	1.7286e-32	9.8926e-30
c163652_g1	124.177	0	Inf	2.7067e-32	1.5436e-29
c174859_g1	1595.08	308.549	2.3701	3.4134e-32	1.9398e-29
c164837_g2	210.599	7.29863	4.8507	3.5799e-32	2.0273e-29
c171095_g8	265.909	11.4446	4.5382	3.9485e-32	2.2282e-29
c238950_g1	123.4	0	Inf	5.5222e-32	3.0947e-29
c152445_g1	348.653	29.6681	3.5548	6.0575e-32	3.383e-29
c132941_g1	1754.43	354.53	2.307	6.8778e-32	3.8279e-29
c165297_g1	1123.51	182.764	2.62	1.1051e-31	6.1295e-29
c162258_g1	140.704	1.19265	6.8824	2.1329e-31	1.179e-28
c166160_g2	345.101	0.293956	10.197	2.4044e-31	1.3245e-28
c160016_g1	1113.47	204.243	2.4467	3.1135e-31	1.7094e-28
c158940_g1	428.089	2.09134	7.6773	4.3845e-31	2.399e-28
c185629_g1	118.888	0	Inf	5.1412e-31	2.8036e-28
c165828_g1	1279.92	95.0132	3.7518	6.5322e-31	3.5502e-28
c164009_g1	1277.26	222.412	2.5217	1.2436e-30	6.736e-28
c152960_g1	172.689	4.08291	5.4024	1.513e-30	8.1412e-28
c189163_g1	155.468	0.485032	8.3243	1.5939e-30	8.5477e-28
c171768_g5	259.644	10.9143	4.5722	1.8519e-30	9.8989e-28
c143739_g1	228.937	11.6409	4.2977	2.8852e-30	1.5321e-27
c174629_g2	284.22	21.7652	3.7069	3.0617e-30	1.6205e-27
c168653_g1	241.512	4.56269	5.7261	4.5654e-30	2.4085e-27
c142610_g2	720.185	115.427	2.6414	5.0678e-30	2.6649e-27
c174089_g2	148.086	2.62471	5.8181	5.2731e-30	2.7638e-27
c156683_g1	143.477	2.04038	6.1358	1.2098e-29	6.2802e-27
c171004_g1	3740.39	898.031	2.0584	1.3116e-29	6.7865e-27
c173583_g2	117.132	0.328088	8.4798	1.9186e-29	9.8961e-27
c174317_g1	172.494	5.25562	5.0365	1.9397e-29	9.9731e-27
c42023_g1	110.04	0	Inf	4.0658e-29	2.0838e-26
c168529_g1	179.03	6.03772	4.8901	5.5719e-29	2.8468e-26
c168806_g3	124.467	0.727548	7.4185	5.621e-29	2.8628e-26
c157227_g1	2449.39	206.825	3.5659	6.893e-29	3.4996e-26
c82876_g1	113.922	0.242516	8.8758	1.0778e-28	5.455e-26
c134078_g1	4119.81	670.179	2.62	1.2316e-28	6.2139e-26
c156008_g1	334.452	33.0138	3.3407	1.2818e-28	6.427e-26
c168647_g4	301.192	24.8681	3.5983	1.2808e-28	6.427e-26
c171504_g1	414.604	23.0291	4.1702	1.4452e-28	7.2239e-26
c166199_g1	200.822	2.18264	6.5237	2.1251e-28	1.059e-25
c147173_g1	10491.6	1262.91	3.0544	2.1558e-28	1.071e-25
c156936_g1	113.02	0.242516	8.8643	2.2734e-28	1.126e-25
c142610_g1	2071.93	257.777	3.0068	3.0504e-28	1.5062e-25
c172660_g4	217.37	12.6199	4.1064	3.5429e-28	1.7441e-25
c147663_g1	194.17	8.27132	4.5531	3.8647e-28	1.8967e-25
c162058_g1	654.442	35.472	4.2055	4.0184e-28	1.9662e-25
c173588_g1	319.214	30.5956	3.3831	4.7871e-28	2.3353e-25
c171735_g1	246.9	1.64044	7.2337	6.4547e-28	3.1393e-25
c167189_g1	491.334	12.5773	5.2878	6.6806e-28	3.2395e-25
c171577_g1	151.131	3.92286	5.2678	7.147e-28	3.4553e-25
c161282_g1	151.233	4.12862	5.195	7.4898e-28	3.6102e-25
c163915_g1	538.067	0	Inf	8.7369e-28	4.1989e-25
c174768_g1	176.167	6.48814	4.763	9.7715e-28	4.6822e-25
c174485_g7	118.23	0.81312	7.1839	1.1557e-27	5.5216e-25
c170073_g1	132.967	1.85193	6.1659	1.3441e-27	6.4028e-25
c121803_g1	592.28	95.9944	2.6253	1.4113e-27	6.7031e-25
c173338_g6	2460.42	595.737	2.0462	1.7335e-27	8.209e-25
c166394_g1	109.442	0.328088	8.3819	2.0962e-27	9.8979e-25
c169655_g2	157.525	0.570604	8.1089	2.5599e-27	1.2052e-24
c173086_g2	131.481	1.90337	6.1102	2.6791e-27	1.2577e-24
c155269_g1	102.229	0	Inf	3.7377e-27	1.7496e-24
c105970_g1	928.715	182.537	2.347	3.8024e-27	1.7747e-24
c172075_g6	295.765	27.9177	3.4052	4.9207e-27	2.2901e-24
c174059_g1	133.994	2.19733	5.9303	5.6878e-27	2.6395e-24
c173545_g2	3647.75	536.999	2.764	5.7909e-27	2.6772e-24
c18476_g1	106.146	0.242516	8.7738	6.4382e-27	2.9623e-24
c139228_g1	107.369	0.328088	8.3543	6.5512e-27	3.0057e-24
c170732_g1	347.517	39.1371	3.1505	7.6429e-27	3.4868e-24
c173538_g2	996.335	211.755	2.2342	1.3709e-26	6.2368e-24
c18333_g1	609.597	98.8231	2.6249	2.015e-26	9.1414e-24
c172284_g2	843.08	123.358	2.7728	2.1621e-26	9.7814e-24
c161806_g1	98.4667	0	Inf	2.285e-26	1.028e-23
c163992_g1	97.7054	0	Inf	2.7624e-26	1.2359e-23
c161403_g3	162.179	6.23989	4.6999	2.936e-26	1.3099e-23
c165440_g1	336.479	39.8705	3.0771	3.5118e-26	1.5626e-23
c171434_g4	337.134	39.8013	3.0824	3.9254e-26	1.7418e-23
c167350_g1	102.278	0.293956	8.4427	4.7384e-26	2.0911e-23
c173545_g1	1529.41	356.475	2.1011	5.6912e-26	2.5047e-23
c140892_g1	1261.85	128.519	3.2955	7.5316e-26	3.3057e-23
c146848_g1	231.095	18.549	3.6391	1.5644e-25	6.8478e-23
c164032_g1	985.485	0.86456	10.155	2.0151e-25	8.7731e-23
c144017_g2	145.771	0	Inf	2.1819e-25	9.4741e-23
c168998_g5	168.55	7.86613	4.4214	2.2244e-25	9.6325e-23
c173218_g2	228.419	2.04301	6.8048	2.617e-25	1.1303e-22
c167533_g5	93.5656	0	Inf	2.6315e-25	1.1335e-22
c170565_g1	398.883	55.2368	2.8523	3.1352e-25	1.3469e-22
c173656_g1	179.347	9.16739	4.2901	3.2737e-25	1.4026e-22
c161481_g2	1747.19	279.884	2.6421	3.663e-25	1.5653e-22
c164808_g1	3059.67	814.167	1.91	5.2624e-25	2.2253e-22
c174590_g2	336.673	40.6484	3.0501	5.5364e-25	2.3351e-22
c163796_g5	92.7663	0	Inf	6.2737e-25	2.6392e-22
c120778_g1	92.6138	0	Inf	8.1568e-25	3.4136e-22
c160522_g1	147.805	4.81046	4.9414	9.1607e-25	3.8239e-22
c146279_g1	2295.67	605.046	1.9238	1.0049e-24	4.1732e-22
c170503_g1	104.782	0	Inf	1.1636e-24	4.8199e-22
c173968_g3	124.238	2.31966	5.7431	1.3467e-24	5.5641e-22
c133567_g1	89.6318	0	Inf	3.0313e-24	1.2492e-21
c171694_g2	231.694	19.1	3.6006	3.124e-24	1.2842e-21
c164220_g3	542.25	97.0849	2.4816	3.1383e-24	1.2868e-21
c157557_g1	94.3301	0.328088	8.1675	3.2045e-24	1.3106e-21
c172664_g2	113.253	1.76325	6.0052	4.086e-24	1.6669e-21
c154070_g2	105.991	1.12438	6.5587	4.1694e-24	1.6934e-21
c165623_g2	345.285	47.7825	2.8532	4.1718e-24	1.6934e-21
c134332_g1	137.056	4.95856	4.7887	6.0931e-24	2.4609e-21
c171890_g2	98.9341	0.622044	7.3133	1.0075e-23	4.0589e-21
c141977_g1	213.869	17.0366	3.65	1.0509e-23	4.2129e-21
c104170_g1	2175.21	449.339	2.2753	1.147e-23	4.5868e-21
c174477_g1	530.872	11.7053	5.5031	1.1992e-23	4.7838e-21
c132654_g1	3535.88	788.651	2.1646	1.3199e-23	5.2523e-21
c169379_g1	104.428	1.14121	6.5158	1.539e-23	6.1091e-21
c48481_g1	118.247	2.52493	5.5494	1.7104e-23	6.773e-21
c169122_g2	85.6877	0	Inf	1.8236e-23	7.2038e-21
c94318_g1	287.975	22.2214	3.6959	2.1007e-23	8.2781e-21
c162724_g2	367.32	24.9375	3.8807	2.5552e-23	1.0044e-20
c171609_g1	7880.33	13.5962	9.1789	2.8899e-23	1.1333e-20
c164578_g1	146.228	5.60937	4.7042	3.2086e-23	1.2552e-20
c111106_g1	86.0218	0	Inf	3.2903e-23	1.2841e-20
c117673_g2	174.892	6.93903	4.6556	3.8845e-23	1.5123e-20
c169402_g1	2951.44	838.112	1.8162	3.957e-23	1.5369e-20
c168711_g5	106.108	1.46978	6.1738	4.0521e-23	1.57e-20
c170020_g3	94.8396	0.485032	7.6113	4.4175e-23	1.7075e-20
c173624_g2	231.921	21.3142	3.4437	5.0716e-23	1.9557e-20
c173527_g1	173.078	11.4419	3.919	5.5898e-23	2.1504e-20
c164254_g1	377.08	19.7385	4.2558	5.6622e-23	2.1731e-20
c136325_g2	142.42	6.03461	4.5607	6.0026e-23	2.2983e-20
c169661_g6	83.7957	0	Inf	6.5233e-23	2.4917e-20
c171768_g4	239.209	23.732	3.3334	7.9281e-23	3.0212e-20
c113198_g1	318.463	9.21835	5.1105	8.0179e-23	3.0483e-20
c174908_g1	303.178	38.5876	2.974	8.1614e-23	3.0956e-20
c153849_g2	83.2294	0	Inf	8.4556e-23	3.1997e-20
c163986_g1	158.916	8.86818	4.1635	9.9175e-23	3.7441e-20
c170099_g1	139.684	6.06564	4.5254	1.0151e-22	3.8232e-20
c170740_g1	130.799	4.65041	4.8139	1.1657e-22	4.3804e-20
c171095_g7	99.3095	1.07294	6.5323	1.5802e-22	5.9104e-20
c146942_g2	1664.57	451.136	1.8835	1.8622e-22	6.9494e-20
c167554_g2	5061.63	848.661	2.5763	1.9978e-22	7.4383e-20
c96913_g1	1409.25	344.94	2.0305	2.0975e-22	7.7915e-20
c72023_g1	5501.26	1658.43	1.7299	2.5208e-22	9.3001e-20
c164813_g2	331.934	46.9208	2.8226	2.8051e-22	1.0302e-19
c166888_g2	90.4802	0.622044	7.1844	3.2459e-22	1.1867e-19
c162891_g1	377.145	59.411	2.6663	3.3334e-22	1.2159e-19
c132138_g1	777.293	2.24828	8.4335	3.4575e-22	1.2584e-19
c157857_g1	551.843	37.8353	3.8665	3.6363e-22	1.3205e-19
c164677_g2	651.837	140.505	2.2139	3.6922e-22	1.3378e-19
c166565_g1	537.364	108.095	2.3136	4.6014e-22	1.6635e-19
c172129_g1	741.121	76.0699	3.2843	4.7775e-22	1.7233e-19
c155824_g1	592.078	124.12	2.2541	6.1506e-22	2.2137e-19
c172517_g1	4763.33	282.844	4.0739	7.5453e-22	2.6976e-19
c162790_g1	166.513	5.63778	4.8844	8.0721e-22	2.8796e-19
c153996_g1	78.9124	0	Inf	1.0123e-21	3.5878e-19
c54198_g1	78.9122	0	Inf	1.0124e-21	3.5878e-19
c123672_g4	237.189	14.8403	3.9984	1.0428e-21	3.6876e-19
c170995_g1	6670.66	1520.89	2.1329	1.2249e-21	4.3222e-19
c157157_g1	25180.5	8155.73	1.6264	1.4813e-21	5.1817e-19
c138730_g1	77.6973	0	Inf	1.9587e-21	6.822e-19
c152293_g1	4584.68	735.608	2.6398	2.2035e-21	7.6582e-19
c173359_g1	1062.85	141.801	2.906	2.3384e-21	8.1097e-19
c155224_g1	82.3496	0.328088	7.9715	3.056e-21	1.0576e-18
c168715_g4	122.472	4.66819	4.7134	3.3341e-21	1.1489e-18
c156860_g1	145.053	7.40772	4.2914	3.9273e-21	1.3504e-18
c173541_g5	130.922	5.87719	4.4774	4.5169e-21	1.5499e-18
c174710_g9	117.801	3.8577	4.9325	5.0292e-21	1.7221e-18
c166361_g2	165.244	11.8125	3.8062	6.2084e-21	2.1213e-18
c159968_g1	75.3355	0	Inf	6.4598e-21	2.2026e-18
c171574_g1	1107.67	98.981	3.4842	7.2538e-21	2.4629e-18
c114264_g1	843.539	13.6277	5.9518	8.0267e-21	2.7196e-18
c172829_g3	108.797	2.93907	5.2101	8.0731e-21	2.7297e-18
c172328_g1	549.77	119.878	2.1973	1.1702e-20	3.9401e-18
c173789_g2	155.496	9.98051	3.9616	1.5065e-20	5.0621e-18
c170931_g2	856.361	43.6421	4.2944	1.877e-20	6.2939e-18
c170930_g1	106.43	2.76793	5.265	2.208e-20	7.3582e-18
c142202_g1	175.315	13.6356	3.6845	2.3862e-20	7.9358e-18
c146445_g1	115.611	3.77213	4.9378	2.5309e-20	8.3996e-18
c172310_g3	84.1628	0	Inf	2.6107e-20	8.6469e-18
c160388_g1	96.6625	0.242516	8.6387	2.6902e-20	8.8919e-18
c163943_g9	788.808	193.796	2.0251	5.4488e-20	1.7937e-17
c115993_g1	218.645	25.8633	3.0796	5.5957e-20	1.8383e-17
c168998_g4	148.642	10.6105	3.8083	5.6722e-20	1.8596e-17
c167078_g2	123.712	5.51855	4.4866	6.178e-20	2.0214e-17
c171764_g2	1069.23	21.7213	5.6213	6.2916e-20	2.0544e-17
c172386_g1	4488.11	828.524	2.4375	6.5343e-20	2.1294e-17
c172941_g1	249.72	33.6832	2.8902	6.653e-20	2.1637e-17
c161197_g2	236.349	4.47664	5.7224	8.033e-20	2.6072e-17
c143132_g1	156.853	2.47087	5.9883	8.5319e-20	2.7636e-17
c159436_g1	144.658	9.47603	3.9322	8.7511e-20	2.829e-17
c141646_g1	70.9811	0	Inf	9.1202e-20	2.9424e-17
c168715_g2	110.33	3.94327	4.8063	1.006e-19	3.2391e-17
c170867_g5	225.408	28.0103	3.0085	1.0221e-19	3.2846e-17
c164664_g2	76.1151	0.328088	7.858	1.1301e-19	3.6245e-17
c170734_g3	112.176	4.37376	4.6807	1.4282e-19	4.5715e-17
c174497_g3	3302.56	1.05564	11.611	1.5908e-19	5.0818e-17
c152446_g1	196.739	20.2391	3.2811	1.6497e-19	5.2596e-17
c140728_g1	118.904	5.42987	4.4527	1.7313e-19	5.509e-17
c18454_g1	538.031	122.663	2.133	1.7581e-19	5.5831e-17
c164016_g2	120.965	5.87863	4.363	1.7708e-19	5.6125e-17
c174442_g2	126.675	6.26293	4.3381	1.7943e-19	5.6759e-17
c173388_g7	113.313	4.44513	4.6719	2.1299e-19	6.7242e-17
c85492_g1	559.383	85.4229	2.7111	2.3891e-19	7.5134e-17
c166238_g2	132.053	7.57576	4.1236	2.744e-19	8.5959e-17
c173729_g1	108.043	4.25095	4.6677	3.2061e-19	1.0005e-16
c169383_g5	309.276	1.22678	7.9779	3.3168e-19	1.0331e-16
c145291_g1	1232.76	220.703	2.4817	3.728e-19	1.1545e-16
c172620_g2	162.993	14.161	3.5248	3.875e-19	1.1977e-16
c171369_g2	599.656	141.235	2.086	4.0382e-19	1.2458e-16
c162830_g2	84.1618	0.970064	6.4389	4.7659e-19	1.4675e-16
c151470_g3	448.715	94.3483	2.2497	4.8412e-19	1.4878e-16
c147877_g2	1399.26	410.137	1.7705	6.4025e-19	1.9602e-16
c159699_g8	75.1508	0	Inf	6.964e-19	2.1241e-16
c154815_g1	112.517	0	Inf	7.0567e-19	2.1483e-16
c163613_g1	408.529	83.75	2.2863	7.1854e-19	2.1834e-16
c161859_g1	72.1994	0.242516	8.2178	9.8191e-19	2.967e-16
c172080_g3	387.251	80.1152	2.2731	1.7064e-18	5.1274e-16
c160832_g1	216.181	27.7	2.9643	1.7303e-18	5.1895e-16
c172816_g3	90.9253	1.52074	5.9018	1.9885e-18	5.931e-16
c172980_g1	618.173	157.334	1.9742	2.6242e-18	7.8129e-16
c156343_g1	270.102	39.58	2.7707	2.7473e-18	8.1641e-16
c102827_g1	854.32	131.179	2.7032	3.0645e-18	9.0737e-16
c174750_g2	168.292	17.2708	3.2846	3.8977e-18	1.1519e-15
c158042_g1	115.31	6.36008	4.1803	4.4543e-18	1.3141e-15
c172951_g2	101.798	4.0125	4.6651	5.6004e-18	1.6462e-15
c170890_g1	437.666	99.1458	2.1422	5.7225e-18	1.679e-15
c160945_g5	138.014	9.96368	3.792	5.8629e-18	1.7171e-15
c168354_g1	79.3106	0	Inf	6.0296e-18	1.7627e-15
c173021_g6	88.6749	2.45356	5.1756	6.0692e-18	1.7711e-15
c143901_g2	134.71	0.970064	7.1176	6.7162e-18	1.9564e-15
c169661_g3	99.6673	3.73489	4.738	7.704e-18	2.2401e-15
c159344_g1	81.5384	1.43516	5.8282	7.9139e-18	2.297e-15
c167330_g2	75.3482	0.915999	6.3621	8.7528e-18	2.5314e-15
c155855_g2	225.475	33.2124	2.7632	9.2617e-18	2.6691e-15
c173732_g2	25534.2	9311.55	1.4553	9.368e-18	2.6901e-15
c116840_g1	93.1827	2.69918	5.1095	9.8407e-18	2.8159e-15
c157321_g1	134.902	9.68703	3.7997	1.0531e-17	3.0082e-15
c171961_g1	188.151	2.36847	6.3118	1.1195e-17	3.1922e-15
c134001_g1	407.611	91.6711	2.1527	1.1579e-17	3.2957e-15
c173179_g2	4209.17	425.373	3.3067	1.1685e-17	3.3202e-15
c161651_g1	3158.51	517.755	2.6089	1.3432e-17	3.8099e-15
c19630_g1	77.4765	1.19265	6.0215	1.5322e-17	4.3309e-15
c168153_g1	73.3714	0.984265	6.22	1.9301e-17	5.4271e-15
c147239_g1	61.7833	0	Inf	2.0002e-17	5.6145e-15
c169083_g5	111.386	5.86347	4.2477	2.0849e-17	5.8421e-15
c174498_g1	91.297	2.9559	4.9489	2.5394e-17	7.1032e-15
c174171_g1	98.6038	3.78943	4.7016	2.5505e-17	7.1219e-15
c174042_g1	169.388	0	Inf	2.781e-17	7.7524e-15
c173689_g3	75.5003	1.19265	5.9842	3.3638e-17	9.3288e-15
c174526_g4	111.672	6.48241	4.1066	3.3748e-17	9.3433e-15
c145635_g1	71.9701	0.86456	6.3793	3.8898e-17	1.0732e-14
c174752_g2	85.6064	2.07714	5.365	3.965e-17	1.0921e-14
c170160_g2	65.7477	0.328088	7.6467	4.0304e-17	1.1082e-14
c170254_g7	285.335	51.9776	2.4567	4.3495e-17	1.192e-14
c163544_g1	685.321	155.518	2.1397	4.7861e-17	1.3072e-14
c224424_g1	60.2035	0	Inf	4.9315e-17	1.3424e-14
c163290_g3	133.819	5.48394	4.6089	5.2577e-17	1.4264e-14
c173241_g4	115.597	6.97054	4.0517	5.6663e-17	1.5321e-14
c155566_g1	146.777	4.49657	5.0287	5.8671e-17	1.5837e-14
c174127_g1	109.531	2.33386	5.5525	7.9423e-17	2.1403e-14
c132720_g1	282.522	50.5789	2.4818	8.0227e-17	2.1584e-14
c173898_g4	118.565	7.4582	3.9907	8.8368e-17	2.3695e-14
c166080_g1	771.554	83.1865	3.2133	9.0692e-17	2.4278e-14
c160266_g1	147.473	0.536471	8.1027	9.6727e-17	2.5808e-14
c159957_g1	2135.5	724.502	1.5595	1.0191e-16	2.7147e-14
c173272_g5	60.4698	0	Inf	1.1348e-16	3.018e-14
c170663_g4	276.632	50.2237	2.4615	1.1732e-16	3.1148e-14
c158909_g1	147.999	2.505	5.8846	1.2283e-16	3.2505e-14
c145760_g1	4855.41	1544.31	1.6526	1.2513e-16	3.306e-14
c134188_g1	129.008	11.1307	3.5348	1.3903e-16	3.6613e-14
c166780_g2	58.4327	0	Inf	1.4457e-16	3.795e-14
c162947_g1	313.652	46.1178	2.7658	1.4634e-16	3.8352e-14
c159536_g3	62.5937	0.328088	7.5758	1.6372e-16	4.2837e-14
c163234_g3	82.4491	2.29972	5.164	1.6989e-16	4.4379e-14
c173583_g4	69.5429	0.830427	6.3879	1.7286e-16	4.5082e-14
c156423_g1	273.323	6.62204	5.3672	1.7914e-16	4.6646e-14
c168053_g1	246.964	41.5639	2.5709	1.8118e-16	4.7101e-14
c173925_g9	186.531	1.79739	6.6974	1.9026e-16	4.9382e-14
c136422_g1	58.1091	0	Inf	2.0003e-16	5.1752e-14
c152959_g1	100.826	5.37629	4.2291	2.2188e-16	5.7221e-14
c159011_g1	455.074	36.0109	3.6596	2.4637e-16	6.3437e-14
c150177_g1	75.1479	1.21258	5.9536	2.5085e-16	6.4488e-14
c157420_g1	240.083	6.61679	5.1813	2.811e-16	7.215e-14
c140523_g1	4018.73	1417.6	1.5033	2.9903e-16	7.663e-14
c160143_g1	1416.15	473.706	1.5799	3.0557e-16	7.8184e-14
c123682_g1	56.9069	0	Inf	3.1436e-16	8.0306e-14
c155286_g1	598.891	163.008	1.8774	3.1633e-16	8.0682e-14
c150584_g1	129.509	10.7049	3.5967	3.3127e-16	8.4226e-14
c95752_g1	133.044	2.21105	5.911	3.5521e-16	9.003e-14
c169688_g1	342.675	43.5573	2.9759	3.6454e-16	9.2108e-14
c172028_g1	68.166	0.81312	6.3894	3.7985e-16	9.5825e-14
c165630_g1	58.2585	0	Inf	4.4891e-16	1.1255e-13
c174531_g8	61.151	0.242516	7.9782	5.5123e-16	1.3777e-13
c139823_g1	56.4155	0	Inf	5.7717e-16	1.4403e-13
c141142_g1	191.536	12.279	3.9633	6.1252e-16	1.5262e-13
c169812_g1	643.035	166.014	1.9536	6.2723e-16	1.5605e-13
c173770_g4	194.048	27.962	2.7949	6.3239e-16	1.5709e-13
c170843_g2	244.14	11.664	4.3876	6.578e-16	1.6315e-13
c168780_g1	166.163	19.993	3.055	7.1528e-16	1.7686e-13
c146647_g1	314.353	66.3459	2.2443	7.3374e-16	1.8088e-13
c160916_g1	77.6634	2.05721	5.2385	7.5377e-16	1.8525e-13
c175682_g1	668.766	137.873	2.2782	8.0432e-16	1.9737e-13
c167564_g1	409.948	99.9964	2.0355	8.07e-16	1.9773e-13
c171720_g3	70.0174	1.14121	5.9391	8.084e-16	1.9778e-13
c167691_g1	511.519	122.023	2.0676	9.0706e-16	2.2158e-13
c162830_g1	63.4385	0.485032	7.0311	9.489e-16	2.311e-13
c173414_g1	840.444	15.8875	5.7252	9.8615e-16	2.3981e-13
c149536_g1	114.525	8.45715	3.7593	1.0798e-15	2.622e-13
c164594_g1	55.4336	0	Inf	1.0818e-15	2.6229e-13
c71662_g1	142.363	14.3889	3.3066	1.1174e-15	2.7051e-13
c158927_g1	102.113	6.15432	4.0524	1.1576e-15	2.7942e-13
c172144_g1	1518.62	525.247	1.5317	1.2367e-15	2.9805e-13
c158479_g1	93.5226	4.87299	4.2624	1.2634e-15	3.0404e-13
c142665_g1	93.724	4.58214	4.3543	1.2816e-15	3.0796e-13
c151501_g1	54.3056	0	Inf	1.3196e-15	3.1661e-13
c166813_g2	99.6106	6.13487	4.0212	1.3881e-15	3.3257e-13
c156078_g1	115.042	3.82357	4.9111	1.5875e-15	3.7922e-13
c172267_g2	54.877	0	Inf	1.6018e-15	3.8207e-13
c162435_g2	58.6719	0.293956	7.6409	1.6649e-15	3.9596e-13
c168540_g1	109.304	8.02141	3.7683	1.6899e-15	4.0132e-13
c162401_g1	198.097	0	Inf	1.8491e-15	4.3848e-13
c111527_g1	68.1126	1.07294	5.9883	1.9989e-15	4.7261e-13
c123547_g1	73.1815	1.71181	5.4179	2.0447e-15	4.8274e-13
c171679_g3	64.434	0.81312	6.3082	2.3138e-15	5.4467e-13
c168307_g1	3986.89	1510.1	1.4006	2.4537e-15	5.7679e-13
c172092_g5	126.536	11.8959	3.411	2.8979e-15	6.7726e-13
c170973_g1	3678.07	97.7365	5.2339	3.0167e-15	7.04e-13
c129436_g1	148.679	16.1069	3.2065	3.0756e-15	7.1673e-13
c157922_g1	53.3114	0	Inf	3.1457e-15	7.3201e-13
c150047_g3	76.8442	0	Inf	3.1643e-15	7.3445e-13
c163137_g1	593.64	122.297	2.2792	3.1653e-15	7.3445e-13
c163371_g2	339.793	81.4613	2.0605	3.2822e-15	7.6049e-13
c160077_g1	89.7159	4.27136	4.3926	3.3026e-15	7.6413e-13
c169021_g3	86.2194	3.83777	4.4897	3.455e-15	7.9711e-13
c174952_g4	1449.64	498.379	1.5404	3.5813e-15	8.2506e-13
c174585_g2	60.1853	0.622044	6.5963	4.153e-15	9.5407e-13
c153277_g1	502.322	139.762	1.8456	4.6295e-15	1.0605e-12
c123853_g1	301.16	65.4525	2.202	4.6808e-15	1.0677e-12
c170815_g1	52.289	0	Inf	5.3176e-15	1.2113e-12
c172881_g1	74.6088	2.26559	5.0414	6.5297e-15	1.4811e-12
c172901_g2	145.584	16.4869	3.1425	7.0487e-15	1.5922e-12
c155224_g3	56.4778	0.328088	7.4275	7.5159e-15	1.693e-12
c173766_g1	51.1795	0	Inf	8.205e-15	1.8457e-12
c122688_g1	56.3162	0.242516	7.8593	9.0254e-15	2.0218e-12
c171965_g1	738.643	173.981	2.0859	9.5394e-15	2.134e-12
c113543_g1	147.461	17.3815	3.0847	9.717e-15	2.1707e-12
c170369_g6	55.8188	0.242516	7.8465	1.0294e-14	2.2933e-12
c172309_g12	51.0274	0	Inf	1.0843e-14	2.4123e-12
c154861_g1	214.149	7.76421	4.7856	1.1125e-14	2.4715e-12
c166423_g2	3529.53	1339.58	1.3977	1.1259e-14	2.498e-12
c169915_g1	249.77	50.007	2.3204	1.2172e-14	2.6967e-12
c165964_g1	530.181	152.829	1.7946	1.2211e-14	2.7018e-12
c172450_g5	59.1619	0.485032	6.9304	1.2494e-14	2.7606e-12
c158472_g1	481.29	136.818	1.8146	1.3373e-14	2.9387e-12
c146489_g1	139.679	16.9737	3.0407	1.3494e-14	2.9613e-12
c168630_g2	170.672	24.8643	2.7791	1.3541e-14	2.9677e-12
c116640_g1	2511.64	948.098	1.4055	1.3599e-14	2.9763e-12
c153597_g1	76.2025	2.83309	4.7494	1.3706e-14	2.9957e-12
c144553_g1	91.9166	5.78947	3.9888	1.4268e-14	3.1143e-12
c171101_g11	55.3401	0.293956	7.5566	1.4586e-14	3.1794e-12
c160980_g1	50.1658	0	Inf	1.5606e-14	3.3973e-12
c158400_g4	118.535	11.0792	3.4194	1.6192e-14	3.5201e-12
c174230_g1	2886.91	4.8792	9.2087	1.6935e-14	3.6767e-12
c54131_g1	50.253	0	Inf	1.7126e-14	3.7123e-12
c170834_g4	50.5262	0	Inf	1.7845e-14	3.8586e-12
c130003_g1	123.685	4.06298	4.928	1.8261e-14	3.9434e-12
c172739_g4	179.011	5.5873	5.0017	2.0792e-14	4.478e-12
c173220_g1	165.194	22.7285	2.8616	2.0784e-14	4.478e-12
c134221_g1	236.316	46.3139	2.3512	2.2012e-14	4.7344e-12
c172131_g2	1218.19	438.504	1.4741	2.2605e-14	4.8556e-12
c166428_g3	196.319	21.5484	3.1875	2.4068e-14	5.1629e-12
c172649_g2	60.8804	0.898693	6.082	2.6492e-14	5.668e-12
c161480_g1	53.9753	0.242516	7.7981	2.6894e-14	5.7462e-12
c145650_g1	129.695	14.4356	3.1674	2.9192e-14	6.2209e-12
c151976_g1	451.12	27.4118	4.0406	3.192e-14	6.7844e-12
c173116_g1	1524.41	23.113	6.0434	3.2503e-14	6.8993e-12
c153328_g2	62.6653	1.07294	5.868	3.4373e-14	7.2868e-12
c171563_g1	247.623	49.8762	2.3117	3.5003e-14	7.4105e-12
c172157_g3	312.047	5.01621	5.959	3.5694e-14	7.547e-12
c159051_g1	96.0815	2.51073	5.2581	3.7362e-14	7.8893e-12
c156865_g1	154.591	8.0115	4.2702	4.0559e-14	8.5421e-12
c159839_g2	111.458	2.0257	5.7819	4.2174e-14	8.8707e-12
c174045_g1	1270.83	9.08492	7.1281	4.3122e-14	9.0584e-12
c156373_g1	48.6831	0	Inf	4.8514e-14	1.0165e-11
c174313_g3	61.742	0	Inf	4.9889e-14	1.0439e-11
c173826_g10	105.845	8.3742	3.6599	5.3063e-14	1.1089e-11
c173698_g2	196.345	4.20261	5.546	5.4642e-14	1.1404e-11
c173581_g1	48.5527	0	Inf	5.6728e-14	1.1809e-11
c169383_g4	545.085	1.45247	8.5518	5.7417e-14	1.1937e-11
c171283_g1	59.3129	0.727548	6.3492	5.9211e-14	1.2295e-11
c165198_g1	142.408	17.4202	3.0312	6.0235e-14	1.2491e-11
c164728_g2	369.108	1.832	7.6545	6.0749e-14	1.2582e-11
c167748_g1	6489.19	2628.55	1.3038	6.1065e-14	1.2631e-11
c169725_g2	55.4902	0.485032	6.838	6.3551e-14	1.3128e-11
c166956_g1	99.2011	0.970064	6.6761	7.0985e-14	1.4608e-11
c172752_g1	178.844	29.089	2.6202	7.1875e-14	1.4773e-11
c166855_g1	2631	306.28	3.1027	7.2279e-14	1.4837e-11
c211163_g1	47.9407	0	Inf	7.6114e-14	1.5604e-11
c147208_g1	65.5589	1.832	5.1613	8.4654e-14	1.7289e-11
c170745_g2	57.6712	0.830427	6.1179	9.2622e-14	1.8845e-11
c153668_g1	5620.54	2251.19	1.32	9.5436e-14	1.9394e-11
c164923_g2	263.891	56.2477	2.2301	9.703e-14	1.9645e-11
c174212_g4	47.4061	0	Inf	9.9937e-14	2.0207e-11
c164114_g4	69.2885	2.3853	4.8604	1.0699e-13	2.158e-11
c170735_g1	118.963	5.62143	4.4034	1.3071e-13	2.6298e-11
c140013_g1	209.702	15.3421	3.7728	1.3336e-13	2.6797e-11
c156743_g1	920.387	322.063	1.5149	1.4016e-13	2.813e-11
c166461_g2	1486.5	4.37424	8.4087	1.6239e-13	3.247e-11
c161869_g1	154.769	21.8051	2.8274	1.6509e-13	3.2928e-11
c164585_g1	120.567	13.8645	3.1204	1.7484e-13	3.4788e-11
c237772_g1	66.9784	0	Inf	1.8465e-13	3.6604e-11
c170666_g2	51.085	0.328088	7.2827	1.8517e-13	3.6663e-11
c126406_g1	244.078	26.4932	3.2036	1.8802e-13	3.7182e-11
c158612_g1	119.757	13.3474	3.1655	2.0989e-13	4.1406e-11
c170256_g1	181.108	0	Inf	2.2219e-13	4.3726e-11
c163059_g5	95.5652	0.328088	8.1863	2.4791e-13	4.8669e-11
c143254_g1	3840.8	946.259	2.0211	2.5031e-13	4.9079e-11
c166451_g2	53.0838	0.656177	6.338	2.532e-13	4.9586e-11
c166476_g1	52.3732	0.328088	7.3186	2.5666e-13	5.0143e-11
c172821_g5	513.895	155.753	1.7222	2.7831e-13	5.4307e-11
c154786_g3	45.4393	0	Inf	2.8372e-13	5.5297e-11
c159801_g1	136.561	18.6502	2.8723	2.8567e-13	5.5609e-11
c79295_g1	58.3399	1.31235	5.4743	3.1022e-13	6.0243e-11
c160299_g1	113.15	11.3811	3.3135	3.2274e-13	6.2525e-11
c137691_g1	52.8074	0.622044	6.4076	3.4594e-13	6.662e-11
c146491_g1	53.1736	0.622044	6.4176	3.5447e-13	6.8183e-11
c113718_g1	565.896	175.258	1.6911	3.6097e-13	6.9351e-11
c165857_g4	110.362	9.87452	3.4824	3.661e-13	7.0253e-11
c169961_g1	124.298	15.159	3.0356	3.9335e-13	7.5215e-11
c173428_g1	670.079	70.6821	3.2449	3.9674e-13	7.5773e-11
c167859_g1	2494.87	370.541	2.7513	4.4958e-13	8.5562e-11
c40243_g1	45.4287	0	Inf	4.5968e-13	8.7381e-11
c168460_g2	62.0994	1.81469	5.0968	4.884e-13	9.2623e-11
c158786_g1	58.1958	0.970064	5.9067	4.8972e-13	9.2765e-11
c157935_g1	1873.54	752.628	1.3158	5.0587e-13	9.5602e-11
c153362_g2	105.068	4.91023	4.4194	5.3432e-13	1.0074e-10
c171227_g1	70.9893	0	Inf	5.3769e-13	1.0114e-10
c154153_g1	333.146	87.8772	1.9226	5.6363e-13	1.059e-10
c165682_g1	178.458	3.14435	5.8267	5.6769e-13	1.0654e-10
c168772_g1	130.196	15.468	3.0733	5.7297e-13	1.074e-10
c166059_g2	64.3769	1.86876	5.1064	5.8675e-13	1.0986e-10
c171901_g3	77.8783	0.727548	6.742	5.9145e-13	1.1061e-10
c173495_g2	850.044	146.086	2.5407	6.2061e-13	1.1593e-10
c158568_g1	533.017	164.335	1.6975	6.2509e-13	1.1663e-10
c169529_g5	220.986	39.8194	2.4724	6.3832e-13	1.1883e-10
c169208_g1	2946.3	588.952	2.3227	6.9692e-13	1.2929e-10
c155868_g1	85.6984	2.61051	5.0369	7.0813e-13	1.3107e-10
c169202_g5	78.851	4.70185	4.0678	7.0805e-13	1.3107e-10
c149859_g1	46.3898	0	Inf	7.1276e-13	1.3178e-10
c168232_g1	67.8517	2.59416	4.709	7.1511e-13	1.3206e-10
c113196_g1	2500.97	852.519	1.5527	7.3025e-13	1.3455e-10
c161934_g6	82.2507	5.13592	4.0013	7.4591e-13	1.3713e-10
c173553_g5	106.787	9.86391	3.4364	7.6078e-13	1.397e-10
c174952_g3	1457.46	556.857	1.3881	7.9767e-13	1.4631e-10
c170032_g2	65.2569	2.24877	4.8589	8.2637e-13	1.514e-10
c89818_g1	44.4315	0	Inf	8.789e-13	1.6084e-10
c165154_g1	3059.21	965.269	1.6642	8.8585e-13	1.6193e-10
c165303_g1	124.669	15.5443	3.0036	9.0127e-13	1.6457e-10
c145561_g1	43.8781	0	Inf	9.1289e-13	1.6619e-10
c162731_g1	43.5993	0	Inf	9.8975e-13	1.7971e-10
c173913_g7	56.3748	1.20995	5.542	9.9532e-13	1.8052e-10
c167243_g1	43.5523	0	Inf	1.0033e-12	1.8177e-10
c154386_g1	497.849	160.138	1.6364	1.0214e-12	1.8484e-10
c174093_g1	878.48	103.403	3.0867	1.0263e-12	1.8551e-10
c156863_g1	281.475	34.7557	3.0177	1.0527e-12	1.9007e-10
c151084_g2	43.5768	0	Inf	1.1232e-12	2.0257e-10
c169915_g2	136.531	19.1116	2.8367	1.1703e-12	2.106e-10
c147612_g1	2116.07	546.369	1.9534	1.2057e-12	2.1672e-10
c156536_g2	1108.48	141.616	2.9685	1.2086e-12	2.1701e-10
c169079_g3	43.6021	0	Inf	1.258e-12	2.2563e-10
c172596_g2	186.489	33.8322	2.4626	1.3044e-12	2.3344e-10
c173925_g15	56.7066	0.485032	6.8693	1.3616e-12	2.434e-10
c105020_g2	126.299	15.7411	3.0042	1.3923e-12	2.4862e-10
c161562_g1	403.703	110.595	1.868	1.3979e-12	2.4935e-10
c159652_g1	460.64	140.462	1.7135	1.4787e-12	2.6317e-10
c13234_g1	66.5365	2.35379	4.8211	1.4961e-12	2.6598e-10
c172961_g1	112.458	12.2307	3.2008	1.5438e-12	2.7385e-10
c151354_g1	72.4828	3.5123	4.3671	1.5977e-12	2.8281e-10
c138851_g1	126.081	7.4724	4.0766	1.6168e-12	2.8556e-10
c158223_g1	100.525	9.83873	3.3529	1.6151e-12	2.8556e-10
c170182_g7	123.763	0.970064	6.9953	1.6607e-12	2.9299e-10
c155224_g4	59.9889	1.60941	5.2201	1.7603e-12	3.1022e-10
c170256_g2	916.076	0.915999	9.9659	1.8103e-12	3.1869e-10
c144017_g1	43.1074	0	Inf	1.8479e-12	3.2496e-10
c156963_g1	57.3883	1.52074	5.2379	1.9118e-12	3.3583e-10
c173969_g2	315.119	83.2086	1.9211	1.9297e-12	3.3824e-10
c147124_g1	81.3746	0.293956	8.1128	2.0337e-12	3.5608e-10
c122953_g1	648.936	201.538	1.687	2.1294e-12	3.7243e-10
c171142_g1	195.576	40.456	2.2733	2.2299e-12	3.8959e-10
c162576_g3	49.0755	0.587911	6.3833	2.3083e-12	4.0242e-10
c128825_g1	351.178	99.7394	1.816	2.4395e-12	4.2439e-10
c171613_g1	588.515	111.479	2.4003	2.4542e-12	4.2649e-10
c151470_g2	590.177	190.845	1.6287	2.5628e-12	4.4487e-10
c153794_g1	42.2165	0	Inf	2.6964e-12	4.6756e-10
c172308_g1	54.175	1.05564	5.6814	2.718e-12	4.7031e-10
c170487_g2	62.113	2.3853	4.7027	2.9159e-12	5.0294e-10
c159718_g2	82.0111	5.43298	3.916	2.9213e-12	5.0333e-10
c173462_g8	188.641	36.5797	2.3665	2.9568e-12	5.089e-10
c148246_g1	68.9922	3.54429	4.2829	3.4623e-12	5.9214e-10
c172603_g4	41.6813	0	Inf	3.5534e-12	6.0707e-10
c171103_g1	41.1288	0	Inf	3.7063e-12	6.3186e-10
c160204_g2	54.1244	1.20995	5.4833	3.7461e-12	6.3798e-10
c173860_g3	63.9741	2.91866	4.4541	3.8017e-12	6.4677e-10
c158786_g2	45.6593	0.242516	7.5567	3.8192e-12	6.4905e-10
c167230_g1	89.3153	0.622044	7.1657	3.8822e-12	6.5701e-10
c167229_g1	63.7158	2.3884	4.7375	3.9557e-12	6.6875e-10
c224851_g1	382.02	54.8346	2.8005	4.0029e-12	6.7603e-10
c173631_g7	89.1095	7.69498	3.5336	4.4899e-12	7.559e-10
c174174_g1	69.4238	3.30392	4.3932	4.6383e-12	7.8008e-10
c162816_g1	401.242	55.3258	2.8584	4.7634e-12	8.0028e-10
c170553_g1	1006.99	15.0651	6.0627	4.9329e-12	8.2704e-10
c156048_g1	41.3421	0	Inf	4.9946e-12	8.3652e-10
c170783_g1	112.014	14.4824	2.9513	5.3571e-12	8.9632e-10
c160423_g1	4686.59	1465.05	1.6776	5.5444e-12	9.267e-10
c173737_g3	48.2938	0	Inf	6.1475e-12	1.023e-09
c165851_g1	80.4825	6.54805	3.6195	6.2124e-12	1.032e-09
c165858_g2	72.218	4.11704	4.1327	6.5805e-12	1.0909e-09
c146039_g1	48.0677	0.587911	6.3533	6.7977e-12	1.1211e-09
c170508_g1	8609.74	932.047	3.2075	6.7951e-12	1.1211e-09
c152492_g1	548.237	184.482	1.5713	7.2392e-12	1.1903e-09
c164073_g1	55.0604	1.40103	5.2965	7.3007e-12	1.1992e-09
c165960_g1	1009.35	334.64	1.5927	7.9919e-12	1.3074e-09
c147635_g1	43.8136	0.242516	7.4972	8.0116e-12	1.3093e-09
c35066_g1	323.347	89.3929	1.8549	8.0813e-12	1.3194e-09
c162578_g1	84.5559	6.60832	3.6775	8.5074e-12	1.3876e-09
c172292_g1	1342.69	14.0062	6.5829	8.5656e-12	1.3943e-09
c165517_g1	114.539	10.0063	3.5169	8.7482e-12	1.4197e-09
c141679_g1	2636.1	1112.01	1.2452	8.9148e-12	1.4453e-09
c134221_g2	155.144	27.5015	2.496	9.0385e-12	1.4639e-09
c173211_g9	51.8226	1.17582	5.4618	9.0841e-12	1.4698e-09
c157506_g1	110.442	12.8739	3.1008	9.1656e-12	1.4815e-09
c167300_g1	2657.18	312.903	3.0861	9.5641e-12	1.5444e-09
c170907_g6	71.3304	4.16848	4.0969	1.0323e-11	1.6636e-09
c157834_g1	40.0336	0	Inf	1.0509e-11	1.6902e-09
c171901_g1	132.128	20.9884	2.6543	1.0815e-11	1.7376e-09
c173074_g1	85.2927	5.28129	4.0135	1.196e-11	1.916e-09
c171601_g6	3025.93	1298.49	1.2205	1.2422e-11	1.9861e-09
c151584_g1	647.277	226.66	1.5139	1.2453e-11	1.989e-09
c174327_g2	197.624	43.2686	2.1914	1.3874e-11	2.2095e-09
c173247_g3	84.2843	0.727548	6.8561	1.4079e-11	2.24e-09
c162208_g1	62.8807	1.34959	5.542	1.4551e-11	2.3104e-09
c163549_g2	43.3066	0.293956	7.2028	1.4586e-11	2.3137e-09
c228148_g1	79.6961	0.915999	6.443	1.5769e-11	2.4868e-09
c166039_g1	62.5879	3.12705	4.323	1.5989e-11	2.519e-09
c123309_g1	705.824	260.185	1.4398	1.662e-11	2.6134e-09
c168188_g2	71.7092	4.27398	4.0685	1.6926e-11	2.6588e-09
c168890_g1	930.733	192.861	2.2708	1.8139e-11	2.8422e-09
c173823_g3	42.9429	0.293956	7.1907	1.8146e-11	2.8422e-09
c202334_g1	125.496	19.8969	2.657	1.8172e-11	2.8435e-09
c143660_g1	81.462	4.7595	4.0972	1.9666e-11	3.0685e-09
c170698_g9	109.519	13.9752	2.9702	1.97e-11	3.0708e-09
c112599_g1	137.825	21.0056	2.714	2.1349e-11	3.3247e-09
c103877_g1	38.4061	0	Inf	2.158e-11	3.3543e-09
c173894_g2	38.7259	0	Inf	2.2157e-11	3.4373e-09
c162037_g1	71.3791	4.68502	3.9294	2.2955e-11	3.5543e-09
c169009_g2	207.012	48.1647	2.1037	2.3252e-11	3.5969e-09
c140567_g1	69.7008	0	Inf	2.3806e-11	3.6791e-09
c166724_g1	2234.2	972.097	1.2006	2.4647e-11	3.8017e-09
c140230_g1	84.3439	0	Inf	2.5727e-11	3.9608e-09
c87269_g1	42.0517	0.328088	7.0019	2.5832e-11	3.9732e-09
c158807_g2	38.0888	0	Inf	2.6735e-11	4.1042e-09
c173592_g5	58.3572	2.52231	4.5321	2.8247e-11	4.3282e-09
c174878_g1	1.42728e+07	1.13173e+06	3.6567	3.0117e-11	4.5887e-09
c150997_g1	1176.4	476.111	1.305	3.094e-11	4.7096e-09
c167247_g1	116.873	8.09803	3.8512	3.2371e-11	4.9181e-09
c163691_g1	348.705	16.9688	4.361	3.257e-11	4.9438e-09
c174067_g1	100.939	11.644	3.1158	3.4475e-11	5.2231e-09
c166953_g3	682.402	256.175	1.4135	3.4542e-11	5.2284e-09
c168863_g3	69.5003	2.0399	5.0904	3.4948e-11	5.285e-09
c160061_g2	37.983	0	Inf	3.5121e-11	5.3062e-09
c132701_g1	1011.42	399.395	1.3405	3.6755e-11	5.5324e-09
c172087_g3	41.5885	0.242516	7.422	3.81e-11	5.7135e-09
c169160_g3	62.0137	1.60631	5.2708	4.0724e-11	6.1013e-09
c96094_g1	37.8217	0	Inf	4.1589e-11	6.2252e-09
c166380_g4	166.647	17.0603	3.2881	4.2349e-11	6.3331e-09
c172271_g1	37.5417	0	Inf	4.5149e-11	6.727e-09
c164274_g1	870.704	278.722	1.6434	4.593e-11	6.8371e-09
c171899_g2	52.8822	1.86613	4.8247	4.6017e-11	6.8438e-09
c164125_g4	73.1629	5.77265	3.6638	4.6662e-11	6.9333e-09
c171287_g6	48.8917	1.24409	5.2964	4.9705e-11	7.3788e-09
c131320_g1	1299.85	536.333	1.2771	5.0179e-11	7.4422e-09
c116366_g2	91.8514	3.83466	4.5821	5.0753e-11	7.5205e-09
c1400_g1	220.724	0.727548	8.245	5.1104e-11	7.5656e-09
c140737_g1	1275.79	77.4427	4.0421	5.6717e-11	8.3736e-09
c163290_g1	52.683	1.67768	4.9728	6.2645e-11	9.2235e-09
c174724_g1	75.778	6.13439	3.6268	6.2806e-11	9.2389e-09
c171701_g1	64.0028	0.485032	7.0439	6.413e-11	9.4165e-09
c165267_g1	50.8276	1.34959	5.235	6.6158e-11	9.6968e-09
c87233_g1	1293.59	84.9727	3.9282	6.8306e-11	1.0003e-08
c164714_g1	54.4233	1.69761	5.0026	6.838e-11	1.0004e-08
c147516_g1	72.6853	4.98471	3.8661	6.8597e-11	1.0027e-08
c171920_g4	36.9388	0	Inf	6.8758e-11	1.0041e-08
c151167_g1	2176.64	954.598	1.1891	6.9302e-11	1.0112e-08
c159684_g1	62.1896	3.59525	4.1125	6.953e-11	1.0136e-08
c150014_g1	372.143	116.342	1.6775	6.9723e-11	1.0155e-08
c163002_g1	50.291	0.656177	6.2601	6.9808e-11	1.0158e-08
c141728_g1	71.0436	4.99939	3.8289	7.2682e-11	1.0567e-08
c114179_g1	236.233	44.3168	2.4143	7.6079e-11	1.1041e-08
c165423_g3	36.9633	0	Inf	7.715e-11	1.1186e-08
c156039_g1	55.6765	2.3002	4.5972	7.7772e-11	1.1266e-08
c152820_g1	212.245	54.2068	1.9692	7.7867e-11	1.127e-08
c159000_g1	248.025	31.6496	2.9702	7.8995e-11	1.1423e-08
c162637_g3	43.5242	0.536471	6.3422	8.0729e-11	1.1653e-08
c125319_g1	45.393	0.915999	5.631	8.1978e-11	1.1823e-08
c166121_g1	179.211	0	Inf	8.6639e-11	1.2473e-08
c171272_g1	48.0179	1.19265	5.3313	8.707e-11	1.2524e-08
c153230_g1	403.262	126.804	1.6691	9.0363e-11	1.2986e-08
c171055_g5	36.3266	0	Inf	9.3017e-11	1.3344e-08
c172821_g4	71.3192	5.03352	3.8247	9.5254e-11	1.3652e-08
c140941_g2	156.791	31.1436	2.3318	9.6114e-11	1.3763e-08
c173860_g2	91.917	7.05874	3.7028	9.637e-11	1.3788e-08
c170886_g5	39.8387	0.293956	7.0824	9.7855e-11	1.3988e-08
c140825_g1	40.2512	0.293956	7.0973	9.8578e-11	1.4067e-08
c167871_g1	63.8533	3.66614	4.1224	9.9873e-11	1.4239e-08
c116897_g1	67.1157	0.242516	8.1124	1.0061e-10	1.4332e-08
c173439_g2	39.7612	0.242516	7.3571	1.0139e-10	1.443e-08
c173086_g7	73.3674	5.56999	3.7194	1.0192e-10	1.4493e-08
c157770_g1	71.5318	5.327	3.7472	1.0491e-10	1.4904e-08
c168477_g2	36.3208	0	Inf	1.0526e-10	1.4941e-08
c170196_g4	55.0578	2.48818	4.4678	1.0572e-10	1.4994e-08
c169645_g2	324.68	2.48818	7.0278	1.0861e-10	1.5389e-08
c115738_g1	892.269	365.916	1.286	1.1074e-10	1.5678e-08
c159676_g2	47.4585	0.898693	5.7227	1.1426e-10	1.6133e-08
c161584_g1	37.1591	0	Inf	1.1461e-10	1.6169e-08
c130841_g1	195.57	0	Inf	1.149e-10	1.6196e-08
c160031_g1	39.5529	0.242516	7.3496	1.2098e-10	1.7023e-08
c164955_g2	146.014	25.5488	2.5148	1.2089e-10	1.7023e-08
c155592_g1	1086.97	447.85	1.2792	1.2528e-10	1.7613e-08
c159903_g1	83.6337	0.984265	6.4089	1.2816e-10	1.7971e-08
c144219_g1	35.6372	0	Inf	1.2885e-10	1.8052e-08
c174979_g1	943.698	362.615	1.3799	1.2952e-10	1.813e-08
c164952_g9	42.0116	0.656177	6.0006	1.3001e-10	1.8183e-08
c170844_g1	88.9071	9.12216	3.2849	1.4208e-10	1.9837e-08
c170384_g2	65.1861	4.37424	3.8975	1.4311e-10	1.9964e-08
c165594_g1	476.792	164.963	1.5312	1.4638e-10	2.0403e-08
c173429_g5	81.8501	8.31799	3.2987	1.4857e-10	2.0672e-08
c164149_g3	44.9786	0.778987	5.8515	1.4956e-10	2.0792e-08
c156536_g1	1398.22	607.744	1.2021	1.5593e-10	2.1659e-08
c164214_g2	105.841	14.9054	2.828	1.6422e-10	2.2771e-08
c154529_g2	951.913	394.637	1.2703	1.6508e-10	2.2871e-08
c160963_g11	39.1672	0.293956	7.0579	1.6851e-10	2.3327e-08
c169476_g1	2060.09	901.6	1.1921	1.7178e-10	2.3738e-08
c172810_g6	95.0544	11.0907	3.0994	1.721e-10	2.3762e-08
c164564_g2	1627.42	722.177	1.1722	1.8612e-10	2.5654e-08
c167393_g2	411.688	140.082	1.5553	1.9018e-10	2.617e-08
c173412_g15	35.0962	0	Inf	1.929e-10	2.6498e-08
c146632_g3	54.1934	2.48818	4.445	1.9567e-10	2.6856e-08
c167272_g1	384.287	130.818	1.5546	2.0232e-10	2.7746e-08
c166541_g1	41.4946	0.656177	5.9827	2.1164e-10	2.895e-08
c173419_g6	112.444	8.50286	3.7251	2.1189e-10	2.896e-08
c163309_g1	145.428	28.7756	2.3374	2.1262e-10	2.9035e-08
c174882_g2	594.597	230.157	1.3693	2.2003e-10	2.9972e-08
c171893_g1	63.8066	4.08339	3.9659	2.2934e-10	3.1187e-08
c169468_g8	38.4157	0.328088	6.8715	2.313e-10	3.1401e-08
c130071_g1	104.823	0.727548	7.1707	2.3543e-10	3.1934e-08
c130989_g1	34.3907	0	Inf	2.688e-10	3.6339e-08
c165466_g2	412.377	136.735	1.5926	2.714e-10	3.663e-08
c173190_g2	53.1312	2.4026	4.4669	2.7326e-10	3.685e-08
c158688_g1	47.894	1.43516	5.0606	2.7627e-10	3.7225e-08
c113669_g1	43.4686	0.984265	5.4648	2.9165e-10	3.9168e-08
c147765_g1	2779.85	1259.95	1.1416	3.0901e-10	4.143e-08
c171876_g1	126.068	15.9313	2.9843	3.1609e-10	4.2309e-08
c163483_g1	194.858	3.14698	5.9523	3.222e-10	4.3091e-08
c164659_g1	1633.97	733.514	1.1555	3.2267e-10	4.3118e-08
c154136_g1	48.2336	1.38372	5.1234	3.3066e-10	4.4113e-08
c169353_g2	33.9806	0	Inf	3.4307e-10	4.5731e-08
c162571_g1	2982.36	348.485	3.0973	3.4347e-10	4.5747e-08
c174498_g2	68.3183	5.12172	3.7376	3.487e-10	4.6405e-08
c170591_g5	42.785	0.915999	5.5456	3.5021e-10	4.6568e-08
c121089_g1	85.5151	1.62624	5.7166	3.5867e-10	4.7653e-08
c174614_g2	67.3463	4.65662	3.8542	3.6731e-10	4.8762e-08
c155406_g1	472.626	31.7196	3.8973	3.7376e-10	4.9577e-08
c162966_g1	42.5676	0.81312	5.7101	3.7886e-10	5.0171e-08
c172290_g1	54.9777	0.328088	7.3886	3.8885e-10	5.1452e-08
c114798_g1	69.3498	6.33966	3.4514	4.0107e-10	5.2947e-08
c161457_g1	37.6661	0.242516	7.279	4.1713e-10	5.5015e-08
c153473_g1	67.9486	5.51545	3.6229	4.2763e-10	5.6354e-08
c172821_g1	33.3684	0	Inf	4.6549e-10	6.1193e-08
c164866_g2	52.0552	2.36847	4.458	4.7374e-10	6.2227e-08
c168374_g1	211.521	54.9012	1.9459	4.7877e-10	6.2837e-08
c166365_g1	959.138	4.61938	7.6979	4.8513e-10	6.3568e-08
c157367_g2	70.7444	5.93221	3.576	4.879e-10	6.388e-08
c78981_g2	104.418	14.5516	2.8431	4.9123e-10	6.4265e-08
c123479_g1	1845.08	721.377	1.3549	5.0685e-10	6.6041e-08
c160771_g1	399.455	134.529	1.5701	5.06e-10	6.6041e-08
c171406_g4	42.4147	0.727548	5.8654	5.0682e-10	6.6041e-08
c166770_g6	990.422	161.678	2.6149	5.151e-10	6.7009e-08
c178432_g1	72.8955	6.38263	3.5136	5.2549e-10	6.8305e-08
c160959_g1	57.3084	2.8504	4.3295	5.3159e-10	6.8987e-08
c160983_g6	92.2086	11.3443	3.0229	5.4231e-10	7.0265e-08
c164517_g1	66.456	4.96429	3.7427	5.4555e-10	7.0629e-08
c141066_g1	3752.34	1715.45	1.1292	5.6487e-10	7.3071e-08
c130714_g1	97.5982	12.5254	2.962	5.7349e-10	7.395e-08
c156898_g1	952.887	410.756	1.214	5.7513e-10	7.4103e-08
c171211_g5	33.8307	0	Inf	5.8544e-10	7.5371e-08
c167383_g3	122.405	5.93484	4.3663	5.893e-10	7.5808e-08
c149697_g1	70.4076	6.29443	3.4836	5.978e-10	7.6779e-08
c165081_g2	42.5105	0.881867	5.5911	6.0349e-10	7.7412e-08
c145734_g1	822.476	341.728	1.2671	6.1931e-10	7.9228e-08
c151534_g1	138.617	28.1367	2.3006	6.5219e-10	8.3172e-08
c168999_g2	69.2786	5.77789	3.5838	6.6738e-10	8.4975e-08
c168350_g2	33.3803	0	Inf	6.6838e-10	8.5036e-08
c174197_g1	510.631	193.219	1.402	6.7436e-10	8.5661e-08
c169821_g1	51.0441	1.24409	5.3586	7.2245e-10	9.1198e-08
c171625_g5	46.2157	1.34959	5.0978	7.2241e-10	9.1198e-08
c170241_g3	102.185	0.81312	6.9735	7.5186e-10	9.4763e-08
c162073_g1	255.899	76.6737	1.7388	8.3314e-10	1.0444e-07
c173336_g1	377.545	135.125	1.4824	8.4556e-10	1.0591e-07
c171100_g4	56.1604	3.43831	4.0298	8.4656e-10	1.0596e-07
c159594_g3	39.3848	0.570604	6.109	8.5438e-10	1.0677e-07
c146343_g1	36.7705	0.242516	7.2443	8.6474e-10	1.079e-07
c166763_g2	45.7277	1.53804	4.8939	8.6541e-10	1.079e-07
c173014_g3	141.396	27.1205	2.3823	8.7384e-10	1.087e-07
c162268_g1	86.5026	10.9285	2.9846	9.1323e-10	1.1343e-07
c172856_g3	64.17	5.17005	3.6336	9.9931e-10	1.2393e-07
c146590_g5	45.9574	0.915999	5.6488	1.0272e-09	1.27e-07
c169004_g1	32.3493	0	Inf	1.0272e-09	1.27e-07
c165868_g1	54.2957	2.92177	4.2159	1.0469e-09	1.2923e-07
c145334_g1	230.638	66.3666	1.7971	1.0705e-09	1.3195e-07
c131833_g1	63.9784	2.37109	4.754	1.1208e-09	1.3794e-07
c152491_g2	493.982	167.755	1.5581	1.1322e-09	1.3923e-07
c170914_g1	102.779	15.6152	2.7185	1.1664e-09	1.4311e-07
c224369_g1	153.687	33.8229	2.1839	1.1672e-09	1.4311e-07
c157946_g1	427.079	46.6998	3.193	1.1752e-09	1.4386e-07
c151474_g1	32.2954	0	Inf	1.1796e-09	1.4429e-07
c158626_g1	401.32	1.45247	8.1101	1.2185e-09	1.4871e-07
c153948_g1	60.8095	4.30549	3.82	1.2569e-09	1.5317e-07
c165772_g8	48.4661	2.04038	4.5701	1.2856e-09	1.5655e-07
c90765_g1	31.9391	0	Inf	1.3126e-09	1.5971e-07
c170536_g1	133.249	26.2706	2.3426	1.3248e-09	1.6085e-07
c166283_g1	566.125	194.433	1.5419	1.3458e-09	1.6327e-07
c146200_g1	488.257	186.349	1.3896	1.3789e-09	1.6691e-07
c164332_g1	464.008	1.54067	8.2344	1.4392e-09	1.7381e-07
c117396_g2	32.4231	0	Inf	1.4546e-09	1.7555e-07
c168492_g2	31.9947	0	Inf	1.4588e-09	1.7592e-07
c170158_g1	75.0642	7.98632	3.2325	1.4624e-09	1.7623e-07
c155147_g1	54.4008	3.38687	4.0056	1.604e-09	1.9257e-07
c170645_g1	85.3635	9.98409	3.0959	1.6413e-09	1.969e-07
c156770_g1	130.643	25.4402	2.3605	1.672e-09	2.0044e-07
c160115_g1	42.7971	1.12438	5.2503	1.6772e-09	2.0092e-07
c148211_g1	31.4201	0	Inf	1.7336e-09	2.0751e-07
c134333_g2	164.531	38.5008	2.0954	1.8009e-09	2.1526e-07
c168129_g1	31.6929	0	Inf	1.805e-09	2.1558e-07
c159353_g1	1546.67	391.481	1.9822	1.8338e-09	2.1886e-07
c166823_g1	80.0905	0.970064	6.3674	1.8961e-09	2.2613e-07
c163829_g1	35.0743	0.293956	6.8987	1.9499e-09	2.3187e-07
c161614_g2	46.3637	0.242516	7.5788	1.9908e-09	2.3638e-07
c165676_g1	31.1647	0	Inf	2.115e-09	2.5076e-07
c132406_g1	2326.44	969.507	1.2628	2.2001e-09	2.6048e-07
c172959_g3	44.0031	1.60631	4.7758	2.2099e-09	2.6144e-07
c156906_g1	43.887	0.570604	6.2652	2.316e-09	2.732e-07
c114722_g1	173005	36058.7	2.2624	2.534e-09	2.9804e-07
c156750_g1	41.8834	1.14121	5.1977	2.599e-09	3.0546e-07
c174659_g1	186.779	32.9103	2.5047	2.7486e-09	3.2281e-07
c153338_g2	31.0589	0	Inf	2.7902e-09	3.2682e-07
c163862_g1	88.8084	12.9143	2.7817	2.7908e-09	3.2682e-07
c165294_g1	426.32	159.714	1.4164	2.7883e-09	3.2682e-07
c115709_g1	57.9252	4.01202	3.8518	2.8787e-09	3.3663e-07
c141194_g1	49.1896	2.0257	4.6019	3.0114e-09	3.5139e-07
c165036_g1	50.6283	2.54224	4.3158	3.0198e-09	3.5211e-07
c160792_g3	115.751	6.55426	4.1424	3.155e-09	3.6629e-07
c83691_g1	98.0505	15.8529	2.6288	3.1541e-09	3.6629e-07
c174127_g2	30.6401	0	Inf	3.163e-09	3.6689e-07
c159554_g1	212.824	61.241	1.7971	3.2267e-09	3.7382e-07
c161669_g1	44.6279	1.96853	4.5028	3.4778e-09	4.0204e-07
c168781_g1	321.776	109.26	1.5583	3.5212e-09	4.0648e-07
c171869_g1	197.832	54.0367	1.8723	3.5421e-09	4.086e-07
c134522_g1	95.5186	6.86193	3.7991	3.5813e-09	4.1253e-07
c174681_g2	185.451	3.47507	5.7379	3.6149e-09	4.1581e-07
c170384_g5	75.6463	8.78475	3.1062	3.6766e-09	4.2201e-07
c159801_g2	158.949	21.1472	2.91	3.8496e-09	4.4156e-07
c150466_g2	62.8671	5.75486	3.4495	3.925e-09	4.4925e-07
c165573_g1	44.4354	1.96853	4.4965	4.0577e-09	4.6411e-07
c173258_g4	103.913	17.7243	2.5516	4.0975e-09	4.6735e-07
c173897_g7	320.346	111.085	1.528	4.1131e-09	4.6879e-07
c172100_g1	1107.54	49.8651	4.4732	4.1375e-09	4.7124e-07
c166953_g2	64.4121	6.61679	3.2831	4.2543e-09	4.8378e-07
c174811_g2	173.551	44.1372	1.9753	4.2565e-09	4.8378e-07
c144063_g1	33.4242	0.293956	6.8292	4.4156e-09	5.0151e-07
c233758_g1	61.7701	0.970064	5.9927	4.478e-09	5.0824e-07
c166187_g2	487.62	187.083	1.3821	4.5687e-09	5.1816e-07
c170269_g3	33.316	0.242516	7.102	4.6159e-09	5.2279e-07
c130262_g1	36.491	0.587911	5.9558	4.6417e-09	5.2497e-07
c159734_g3	30.1456	0	Inf	4.6919e-09	5.3029e-07
c172898_g2	35.7058	0.656177	5.7659	4.952e-09	5.5774e-07
c174882_g1	977.272	400.265	1.2878	5.0492e-09	5.6789e-07
c166655_g1	69.5959	7.28181	3.2566	5.1088e-09	5.742e-07
c169210_g1	135.87	30.3519	2.1624	5.1256e-09	5.7569e-07
c14618_g1	162.378	40.2778	2.0113	5.1567e-09	5.7878e-07
c165571_g1	42.3312	1.21258	5.1256	5.4876e-09	6.1421e-07
c173316_g1	121.198	11.0392	3.4566	5.9646e-09	6.6622e-07
c168304_g3	55.2942	1.84882	4.9024	5.9928e-09	6.6891e-07
c172997_g1	98.0003	15.9127	2.6226	6.0101e-09	6.7037e-07
c161389_g1	704.444	302.649	1.2188	6.2065e-09	6.9086e-07
c170871_g3	49.8268	2.88763	4.109	6.2636e-09	6.9673e-07
c170697_g3	51.6522	3.26716	3.9827	6.2775e-09	6.978e-07
c169170_g1	32.9459	0.328088	6.6499	6.3559e-09	7.0555e-07
c130470_g1	125.79	28.4121	2.1464	6.4517e-09	7.1569e-07
c170620_g8	42.1635	1.46978	4.8423	6.7868e-09	7.5235e-07
c173823_g2	108.264	2.92487	5.21	6.9441e-09	7.6837e-07
c174171_g7	59.2772	4.9958	3.5687	6.9455e-09	7.6837e-07
c171130_g2	166.055	40.7231	2.0277	7.0526e-09	7.7968e-07
c169726_g1	79.6911	4.16634	4.2576	7.1919e-09	7.94e-07
c172716_g1	900.566	389.518	1.2091	7.5167e-09	8.2816e-07
c163700_g12	37.3931	0.898693	5.3788	7.5536e-09	8.3151e-07
c171432_g1	109.269	19.3589	2.4968	7.5574e-09	8.3151e-07
c167596_g7	43.5709	1.88296	4.5323	7.809e-09	8.5861e-07
c145275_g1	99.0824	16.1725	2.6151	7.8573e-09	8.6334e-07
c167567_g1	35.3919	0.536471	6.0438	7.9134e-09	8.6892e-07
c155525_g1	472.323	133.512	1.8228	8.2201e-09	9.0136e-07
c173551_g1	125.931	25.7531	2.2898	8.3289e-09	9.1268e-07
c168534_g1	32.4111	0.293956	6.7847	8.3943e-09	9.1861e-07
c164162_g8	80.9394	11.0681	2.8704	8.545e-09	9.3447e-07
c160608_g1	109.927	10.8944	3.3349	8.7484e-09	9.5478e-07
c146647_g2	83.36	12.0683	2.7881	8.8894e-09	9.6951e-07
c156619_g2	56.2231	2.97583	4.2398	8.9662e-09	9.7723e-07
c92455_g1	43.7212	0.242516	7.4941	9.281e-09	1.0095e-06
c168304_g2	3247.83	859.069	1.9186	9.3454e-09	1.0158e-06
c168431_g1	692.013	290.655	1.2515	9.4953e-09	1.0307e-06
c167298_g1	230.601	22.9548	3.3285	9.5851e-09	1.0398e-06
c149402_g1	34.9497	0.656177	5.7351	9.6877e-09	1.0502e-06
c122950_g1	35.929	0	Inf	9.6958e-09	1.0504e-06
c150255_g1	97.9494	7.67602	3.6736	9.7613e-09	1.0554e-06
c161952_g1	28.8366	0	Inf	1.0067e-08	1.0864e-06
c164128_g1	99.2761	1.97164	5.654	1.0069e-08	1.0864e-06
c159770_g1	28.8214	0	Inf	1.0113e-08	1.0905e-06
c162642_g5	107.572	19.9752	2.429	1.0254e-08	1.1042e-06
c162994_g1	60.1421	5.8236	3.3684	1.0411e-08	1.1189e-06
c174262_g1	377.97	139.953	1.4333	1.0408e-08	1.1189e-06
c174082_g2	86.7862	13.191	2.7179	1.0979e-08	1.176e-06
c167038_g1	71.6281	6.86456	3.3833	1.1488e-08	1.2289e-06
c173177_g2	114.854	23.2229	2.3062	1.1608e-08	1.2396e-06
c162762_g1	42.3219	1.71181	4.6278	1.1715e-08	1.2491e-06
c164757_g1	130.438	16.6985	2.9656	1.195e-08	1.2719e-06
c172901_g5	57.9851	4.65351	3.6393	1.1952e-08	1.2719e-06
c127821_g1	28.6443	0	Inf	1.2068e-08	1.2834e-06
c166733_g1	73.5787	8.4939	3.1148	1.2348e-08	1.3123e-06
c166517_g3	38.5924	1.14121	5.0797	1.2446e-08	1.3209e-06
c174956_g2	712.029	291.488	1.2885	1.2657e-08	1.3424e-06
c124947_g1	442.253	170.971	1.3711	1.2699e-08	1.346e-06
c171249_g1	50.9995	0.242516	7.7163	1.2904e-08	1.366e-06
c219922_g1	41.8937	0	Inf	1.2935e-08	1.3683e-06
c135137_g1	44.2359	1.88606	4.5518	1.3351e-08	1.4105e-06
c169388_g2	54.6273	3.84087	3.8301	1.3742e-08	1.4499e-06
c148767_g2	52.646	3.52961	3.8987	1.3752e-08	1.4501e-06
c156146_g1	146.022	34.8181	2.0683	1.4431e-08	1.5176e-06
c165816_g1	65.6025	6.76478	3.2776	1.5015e-08	1.5719e-06
c170886_g2	110.408	1.84882	5.9001	1.5257e-08	1.5952e-06
c160580_g1	55.1474	4.61413	3.5792	1.5436e-08	1.6129e-06
c170059_g16	59.1593	0.242516	7.9304	1.6005e-08	1.6692e-06
c155470_g2	28.1102	0	Inf	1.6042e-08	1.6719e-06
c139320_g1	82.9363	12.4141	2.74	1.6138e-08	1.6808e-06
c169304_g1	427.553	43.5908	3.294	1.6437e-08	1.7098e-06
c163777_g1	28.0013	0	Inf	1.658e-08	1.7235e-06
c161791_g1	31.1805	0.328088	6.5704	1.6805e-08	1.7447e-06
c171578_g1	796.974	0	Inf	1.7253e-08	1.7901e-06
c169083_g8	65.9004	6.97054	3.2409	1.7346e-08	1.7962e-06
c172611_g2	713.323	311.924	1.1934	1.7453e-08	1.8039e-06
c130295_g1	36.1652	0.950132	5.2503	1.8091e-08	1.8686e-06
c150227_g1	100.884	18.4329	2.4523	1.8135e-08	1.8707e-06
c146801_g1	80.1288	0.778987	6.6846	1.8247e-08	1.8788e-06
c145739_g1	28.0879	0	Inf	1.8279e-08	1.8809e-06
c152620_g1	82.5371	10.6665	2.952	1.8352e-08	1.8871e-06
c166280_g1	428.08	167.92	1.3501	1.8555e-08	1.9068e-06
c110917_g1	123.879	27.3786	2.1778	1.8621e-08	1.9124e-06
c168626_g1	40.3135	1.29815	4.9567	1.8705e-08	1.9198e-06
c159762_g1	97.9715	16.5573	2.5649	1.9152e-08	1.9607e-06
c160577_g1	55.135	4.77107	3.5306	1.9203e-08	1.9647e-06
c57509_g2	669.039	292.682	1.1928	2.0547e-08	2.0955e-06
c167392_g1	73.2542	9.73489	2.9117	2.0811e-08	2.1212e-06
c170985_g3	72.518	6.34587	3.5144	2.114e-08	2.1534e-06
c169685_g1	130.175	29.5072	2.1413	2.1613e-08	2.1973e-06
c123167_g1	103.081	17.0686	2.5944	2.1679e-08	2.2027e-06
c171570_g3	66.2937	0	Inf	2.1905e-08	2.2215e-06
c157509_g1	29339.7	14974	0.97039	2.2122e-08	2.2421e-06
c174642_g3	27.8642	0	Inf	2.2139e-08	2.2424e-06
c159465_g1	44.2333	2.35164	4.2334	2.2183e-08	2.2455e-06
c153668_g2	715.876	320.671	1.1586	2.2363e-08	2.2594e-06
c159906_g1	941.383	440.101	1.0969	2.2641e-08	2.2861e-06
c152560_g1	39.5778	1.64044	4.5925	2.2851e-08	2.3059e-06
c165357_g2	150.243	25.1	2.5815	2.3494e-08	2.3693e-06
c173849_g1	234.032	75.805	1.6263	2.4428e-08	2.4559e-06
c147918_g2	2258.45	1120.9	1.0107	2.4548e-08	2.4664e-06
c167888_g3	49.5884	3.73226	3.7319	2.465e-08	2.4751e-06
c170668_g7	33.1698	0.656177	5.6596	2.4671e-08	2.4756e-06
c167081_g1	42.7136	0.242516	7.4605	2.5673e-08	2.5699e-06
c153143_g1	32.9679	0.587911	5.8093	2.6446e-08	2.6439e-06
c154136_g2	42.7846	0.587911	6.1853	2.6534e-08	2.6511e-06
c145216_g1	1822.96	916.591	0.99193	2.6591e-08	2.6552e-06
c137716_g1	145.75	36.9902	1.9783	2.7513e-08	2.7438e-06
c107170_g1	53.5749	3.99782	3.7443	2.9194e-08	2.9043e-06
c121797_g1	31.7609	0	Inf	2.9212e-08	2.9043e-06
c132298_g1	3832.25	1504.11	1.3493	2.9367e-08	2.9179e-06
c149486_g1	439.882	175.906	1.3223	2.941e-08	2.9204e-06
c169118_g2	71.8645	9.76736	2.8792	2.9522e-08	2.9297e-06
c163386_g1	33.405	0.656177	5.6698	2.9586e-08	2.9343e-06
c170405_g2	1174.42	563.717	1.0589	2.9624e-08	2.9363e-06
c164853_g1	5438.56	1888.76	1.5258	3.0049e-08	2.9766e-06
c169777_g7	27.2366	0	Inf	3.0275e-08	2.9971e-06
c188298_g1	91.4941	16.0812	2.5083	3.0413e-08	3.009e-06
c174908_g2	67.4735	7.73533	3.1248	3.0443e-08	3.01e-06
c172950_g2	76.3565	4.18579	4.1892	3.0978e-08	3.0574e-06
c172308_g3	42.0512	1.97164	4.4147	3.1658e-08	3.1207e-06
c159182_g1	99.3441	18.7994	2.4017	3.2793e-08	3.2306e-06
c174201_g2	112.047	23.363	2.2618	3.2988e-08	3.2459e-06
c173359_g2	40.8948	1.96853	4.3767	3.3274e-08	3.268e-06
c161758_g1	962.221	451.417	1.0919	3.4185e-08	3.3514e-06
c166589_g1	47.5844	0	Inf	3.4786e-08	3.4062e-06
c157622_g1	53.2208	4.56269	3.544	3.5119e-08	3.4347e-06
c171202_g2	57.2857	4.88183	3.5527	3.5269e-08	3.4473e-06
c166387_g1	48.2117	3.23255	3.8986	3.5722e-08	3.4895e-06
c156360_g1	4525.25	2322.62	0.96225	3.5874e-08	3.501e-06
c171601_g5	94.4731	16.7946	2.4919	3.6019e-08	3.5121e-06
c141746_g2	2999.78	1518.07	0.98261	3.6072e-08	3.513e-06
c154030_g1	75.6998	0.293956	8.0085	3.6173e-08	3.5208e-06
c161307_g1	430.691	173.096	1.3151	3.6646e-08	3.5625e-06
c163354_g1	296.793	35.2085	3.0755	3.6645e-08	3.5625e-06
c173818_g2	59.0418	6.20624	3.2499	3.6705e-08	3.5661e-06
c174735_g1	1337.71	101.762	3.7165	3.7066e-08	3.5969e-06
c167134_g3	43.8502	2.36799	4.2108	3.732e-08	3.6171e-06
c100562_g1	54.1137	2.29972	4.5565	3.7701e-08	3.652e-06
c39566_g1	180.225	52.1564	1.7889	3.8002e-08	3.6789e-06
c167081_g3	26.7175	0	Inf	4.0095e-08	3.87e-06
c152058_g1	83.6927	13.8839	2.5917	4.1007e-08	3.9486e-06
c110605_g1	30.1077	0.328088	6.5199	4.1522e-08	3.9957e-06
c151084_g3	26.5781	0	Inf	4.1827e-08	4.0203e-06
c163825_g3	75.3102	10.1721	2.8882	4.1905e-08	4.0255e-06
c156798_g2	148.108	39.3407	1.9126	4.2e-08	4.0298e-06
c157944_g2	26.5624	0	Inf	4.2028e-08	4.0301e-06
c174182_g1	350.242	118.163	1.5676	4.2297e-08	4.0531e-06
c173757_g3	296.465	5.64136	5.7157	4.254e-08	4.072e-06
c174113_g1	47.8234	2.2829	4.3888	4.2632e-08	4.0783e-06
c152549_g1	36.7309	1.15852	4.9866	4.2835e-08	4.093e-06
c173139_g1	392.683	147.401	1.4136	4.3237e-08	4.1289e-06
c163865_g2	589.612	47.2831	3.6404	4.3836e-08	4.1787e-06
c171270_g2	148.999	39.5121	1.9149	4.4141e-08	4.2053e-06
c169575_g1	34.7814	0.898693	5.2743	4.6182e-08	4.3817e-06
c163080_g1	32.2493	0.485032	6.055	4.6735e-08	4.429e-06
c164897_g1	507.464	218.411	1.2163	4.7681e-08	4.5107e-06
c145310_g1	38.3871	1.4866	4.6905	4.8447e-08	4.5779e-06
c172497_g1	120.8	3.68345	5.0354	4.8736e-08	4.5997e-06
c148328_g1	86.564	15.0078	2.5281	4.947e-08	4.6663e-06
c174619_g2	59.8094	5.83196	3.3583	4.952e-08	4.6683e-06
c173199_g2	45.5109	2.75062	4.0484	5.0975e-08	4.7916e-06
c43381_g1	2350.44	558.376	2.0736	5.2772e-08	4.949e-06
c163115_g1	26.1983	0	Inf	5.3127e-08	4.9736e-06
c170150_g2	34.6977	0.898693	5.2709	5.3119e-08	4.9736e-06
c127057_g1	32.8959	0	Inf	5.3661e-08	5.0207e-06
c76034_g1	85.3087	13.6697	2.6417	5.373e-08	5.0243e-06
c151334_g1	32.0417	0.536471	5.9003	5.4843e-08	5.1254e-06
c103255_g1	1239.97	316.277	1.971	5.5067e-08	5.1433e-06
c153733_g1	26.0747	0	Inf	5.5166e-08	5.1496e-06
c160781_g1	434.954	135.331	1.6844	5.7245e-08	5.3407e-06
c119864_g1	80.5571	12.6797	2.6675	5.9894e-08	5.5749e-06
c104913_g1	75.3108	9.42196	2.9988	6.3752e-08	5.9001e-06
c173423_g2	172.048	52.2912	1.7182	6.481e-08	5.9878e-06
c174901_g2	164.216	46.9357	1.8068	6.5861e-08	6.0745e-06
c172016_g1	60.4151	6.48551	3.2196	6.6047e-08	6.0881e-06
c164514_g1	38.5052	0	Inf	6.9633e-08	6.4042e-06
c159102_g1	149.387	5.9118	4.6593	7.1227e-08	6.5322e-06
c158860_g2	33.9252	0.328088	6.6921	7.1316e-08	6.5367e-06
c159858_g1	26.03	0	Inf	7.1711e-08	6.5691e-06
c170387_g4	59.2192	6.81049	3.1202	7.2891e-08	6.6735e-06
c146253_g2	93.34	17.8817	2.384	7.3247e-08	6.7023e-06
c149171_g1	40.2401	1.74905	4.524	7.3922e-08	6.7526e-06
c159917_g1	149.091	0.328088	8.8279	7.3892e-08	6.7526e-06
c171062_g1	233.341	20.4607	3.5115	7.5159e-08	6.8539e-06
c148680_g1	33.6487	0.242516	7.1163	7.5432e-08	6.875e-06
c168266_g1	25.7821	0	Inf	7.7268e-08	7.0384e-06
c220222_g1	25.3228	0	Inf	7.8582e-08	7.1507e-06
c169133_g3	25.6577	0	Inf	8.0232e-08	7.2961e-06
c158914_g2	33.9021	0	Inf	8.1865e-08	7.4404e-06
c172901_g4	52.7671	4.87658	3.4357	8.3352e-08	7.5628e-06
c147719_g1	38.788	1.64355	4.5607	8.5999e-08	7.7856e-06
c171502_g1	113.661	26.5894	2.0958	8.7171e-08	7.8828e-06
c173081_g2	60.1637	6.14585	3.2912	8.7522e-08	7.9102e-06
c164952_g5	59.2417	2.61099	4.5039	8.9397e-08	8.0632e-06
c166084_g1	31.4939	0.587911	5.7433	8.942e-08	8.0632e-06
c173359_g5	25.3003	0	Inf	8.9465e-08	8.0632e-06
c140803_g1	94.7809	17.7673	2.4154	9.0622e-08	8.1539e-06
c158644_g2	32.8431	0.915999	5.1641	9.2507e-08	8.3096e-06
c153063_g1	242.542	85.7987	1.4992	9.3706e-08	8.4034e-06
c172763_g1	44.5059	2.68236	4.0524	9.5248e-08	8.5369e-06
c166451_g1	27.0943	0	Inf	9.6647e-08	8.6432e-06
c108966_g1	40.4063	1.95481	4.3695	9.6787e-08	8.651e-06
c171208_g1	45.4328	2.92487	3.9573	9.6885e-08	8.6549e-06
c165639_g1	24.9745	0	Inf	9.8901e-08	8.8302e-06
c159086_g2	51.0333	4.70185	3.4401	9.8992e-08	8.8334e-06
c170606_g1	57.6024	6.41414	3.1668	9.9625e-08	8.8811e-06
c17906_g1	80.8483	12.8722	2.651	1.0008e-07	8.911e-06
c32108_g1	25.3096	0	Inf	1.0098e-07	8.9864e-06
c170757_g3	70.9819	10.2382	2.7935	1.0179e-07	9.053e-06
c157929_g2	622.843	116.67	2.4164	1.0193e-07	9.0607e-06
c159103_g1	831.956	394.668	1.0759	1.0325e-07	9.1677e-06
c163109_g2	58.8182	5.8692	3.325	1.0391e-07	9.2165e-06
c162611_g2	488.365	213.204	1.1957	1.047e-07	9.2813e-06
c170069_g1	48.8296	4.08028	3.581	1.0691e-07	9.4411e-06
c237479_g1	48.6747	4.19999	3.5347	1.0746e-07	9.4845e-06
c167241_g1	51.0424	4.83934	3.3988	1.0786e-07	9.5144e-06
c159756_g5	254.589	93.5281	1.4447	1.0892e-07	9.5926e-06
c174323_g1	1015.13	109.646	3.2107	1.2038e-07	1.0567e-05
c135278_g1	24.6264	0	Inf	1.2449e-07	1.0904e-05
c171099_g4	24.6109	0	Inf	1.2509e-07	1.0951e-05
c174067_g2	53.2489	4.99939	3.4129	1.257e-07	1.0992e-05
c173333_g6	51.334	2.16271	4.569	1.3571e-07	1.1824e-05
c159510_g1	24.7441	0	Inf	1.3582e-07	1.1827e-05
c156691_g1	78.3011	13.5181	2.5341	1.3646e-07	1.1869e-05
c170925_g1	608.88	278.152	1.1303	1.3702e-07	1.1911e-05
c173359_g3	27.5198	0.328088	6.3902	1.3819e-07	1.2001e-05
c162736_g1	154.943	46.469	1.7374	1.4191e-07	1.2304e-05
c159050_g1	1682.34	847.006	0.99003	1.4299e-07	1.2389e-05
c174331_g1	37.331	1.71181	4.4468	1.4305e-07	1.2389e-05
c159594_g5	29.9807	0.622044	5.5909	1.4683e-07	1.271e-05
c142540_g1	27.7305	0.328088	6.4012	1.4714e-07	1.273e-05
c146947_g1	525.284	236.037	1.1541	1.4807e-07	1.2804e-05
c169705_g1	55.3985	1.79739	4.9459	1.5083e-07	1.3029e-05
c151454_g1	45.899	3.5265	3.7022	1.5137e-07	1.3057e-05
c163281_g2	41.5485	2.8504	3.8656	1.5141e-07	1.3057e-05
c156344_g1	38.9651	2.22835	4.1281	1.5184e-07	1.3088e-05
c169221_g5	24.2935	0	Inf	1.56e-07	1.3439e-05
c167140_g4	27.8956	0.242516	6.8458	1.6276e-07	1.3992e-05
c168338_g2	506.297	218.464	1.2126	1.6305e-07	1.4009e-05
c151741_g1	79.1082	13.6924	2.5305	1.6739e-07	1.4367e-05
c168017_g1	24.4424	0	Inf	1.6862e-07	1.4465e-05
c165606_g1	55.7883	6.12018	3.1883	1.6924e-07	1.4511e-05
c162522_g2	133.334	7.09025	4.2331	1.7139e-07	1.4679e-05
c172092_g4	60.6539	7.69236	2.9791	1.718e-07	1.4702e-05
c242238_g1	24.3805	0	Inf	1.7184e-07	1.4702e-05
c170381_g5	32.2589	0.881867	5.193	1.7228e-07	1.4732e-05
c158517_g1	31.7215	0.898693	5.1415	1.7311e-07	1.4772e-05
c170069_g2	29.7728	0.656177	5.5038	1.7304e-07	1.4772e-05
c174249_g4	91.3515	12.8146	2.8336	1.7293e-07	1.4772e-05
c166617_g9	57.5129	7.0499	3.0282	1.7495e-07	1.4913e-05
c171745_g3	37.551	1.59211	4.5598	1.764e-07	1.5028e-05
c174243_g5	27.0941	0.242516	6.8038	1.7992e-07	1.5321e-05
c132032_g1	24.1475	0	Inf	1.8456e-07	1.5691e-05
c164067_g3	42.1884	2.67973	3.9767	1.8466e-07	1.5692e-05
c198827_g1	24.1322	0	Inf	1.8543e-07	1.5749e-05
c148113_g1	24.5293	0	Inf	1.8614e-07	1.5792e-05
c146731_g1	340.325	104.461	1.7039	1.8893e-07	1.6012e-05
c171618_g2	31.6994	0.984265	5.0093	1.9191e-07	1.6231e-05
c143022_g1	74.7752	11.5558	2.6939	1.9764e-07	1.6671e-05
c172702_g1	32.0968	0.950132	5.0782	1.9856e-07	1.6724e-05
c160602_g1	187.406	54.2101	1.7895	2.0062e-07	1.6888e-05
c170903_g5	27.5782	0.242516	6.8293	2.008e-07	1.6894e-05
c149449_g1	57.7389	6.21149	3.2165	2.0717e-07	1.7403e-05
c164663_g1	43.4037	2.92439	3.8916	2.0866e-07	1.7519e-05
c166539_g2	41.3956	2.43936	4.0849	2.0887e-07	1.7527e-05
c173642_g3	58.3868	3.78681	3.9466	2.1121e-07	1.7715e-05
c122873_g1	1763.83	681.664	1.3716	2.153e-07	1.8011e-05
c171828_g1	2438.44	1278.71	0.93127	2.2072e-07	1.8426e-05
c174808_g1	356.638	70.6497	2.3357	2.2419e-07	1.8678e-05
c158747_g1	27.0813	0.328088	6.3671	2.2474e-07	1.8714e-05
c172653_g5	130.337	32.9745	1.9828	2.2768e-07	1.8949e-05
c98859_g1	2099.97	987.405	1.0887	2.2926e-07	1.907e-05
c151579_g1	38.9943	0.293956	7.0515	2.3004e-07	1.9116e-05
c25859_g1	27.0346	0.242516	6.8006	2.3309e-07	1.935e-05
c152017_g1	1069.54	528.789	1.0162	2.3793e-07	1.9721e-05
c172514_g1	738.064	354.116	1.0595	2.4066e-07	1.9917e-05
c169452_g2	104.227	22.7605	2.1951	2.4125e-07	1.995e-05
c17236_g1	46.3565	0	Inf	2.4131e-07	1.995e-05
c174442_g4	24.0725	0	Inf	2.4228e-07	2.002e-05
c164121_g2	50.0946	1.62624	4.945	2.4887e-07	2.0534e-05
c147923_g1	23.9483	0	Inf	2.5156e-07	2.0744e-05
c29004_g1	39.5494	0	Inf	2.5244e-07	2.0796e-05
c130378_g1	27.1056	0.293956	6.5268	2.5486e-07	2.0963e-05
c155853_g1	23.4888	0	Inf	2.5587e-07	2.1025e-05
c149935_g1	47.7447	4.21992	3.5001	2.5854e-07	2.1234e-05
c164533_g2	130.649	36.206	1.8514	2.6054e-07	2.1387e-05
c168504_g2	111.097	28.5863	1.9584	2.6275e-07	2.1547e-05
c162057_g1	23.7153	0	Inf	2.7003e-07	2.211e-05
c153179_g1	34.0744	0.727548	5.5495	2.7074e-07	2.2157e-05
c161391_g1	39.3286	2.19684	4.1621	2.7202e-07	2.2251e-05
c171186_g1	116.961	29.7594	1.9746	2.7596e-07	2.2562e-05
c172556_g1	1666.33	543.384	1.6166	2.8045e-07	2.2905e-05
c169848_g1	37.7634	1.12438	5.0698	2.8717e-07	2.3419e-05
c163282_g3	23.42	0	Inf	2.9563e-07	2.4072e-05
c159090_g1	336.505	69.9929	2.2653	3.1332e-07	2.5461e-05
c174456_g3	55.7749	6.08868	3.1954	3.1926e-07	2.5931e-05
c174408_g3	104.782	24.7814	2.0801	3.2069e-07	2.6035e-05
c48551_g1	39.1449	2.62471	3.8986	3.2676e-07	2.6474e-05
c169963_g2	38.7172	2.36799	4.0312	3.2965e-07	2.6695e-05
c238023_g1	154.65	0.622044	7.9578	3.3064e-07	2.6762e-05
c173698_g1	42.6208	0.81312	5.7119	3.3286e-07	2.6915e-05
c151526_g1	229.75	4.337	5.7272	3.3756e-07	2.728e-05
c174187_g6	178.693	56.9233	1.6504	3.3847e-07	2.7327e-05
c165546_g1	1002.19	502.088	0.99714	3.388e-07	2.734e-05
c141241_g2	23.3514	0	Inf	3.4185e-07	2.7573e-05
c169874_g1	71.0529	11.3448	2.6469	3.4268e-07	2.7626e-05
c174074_g4	56.879	6.98474	3.0256	3.4509e-07	2.7806e-05
c170800_g1	42.2812	0.970064	5.4458	3.4543e-07	2.782e-05
c158548_g1	50.579	5.42725	3.2202	3.4738e-07	2.7949e-05
c170903_g4	36.9829	2.14278	4.1093	3.5426e-07	2.8488e-05
c172031_g2	28.4329	0.570604	5.6389	3.5692e-07	2.8674e-05
c174077_g2	34.3159	1.53804	4.4797	3.6147e-07	2.9025e-05
c168466_g2	41.9707	0.656177	5.9992	3.7262e-07	2.9905e-05
c166994_g1	24.1014	0	Inf	3.9348e-07	3.1517e-05
c163392_g7	180.477	56.6652	1.6713	3.9893e-07	3.1937e-05
c164488_g2	23.2524	0	Inf	3.9934e-07	3.1955e-05
c166897_g4	22.8236	0	Inf	4.0221e-07	3.2169e-05
c173666_g2	53.5045	0	Inf	4.0417e-07	3.231e-05
c146632_g2	45.3359	3.54692	3.676	4.0484e-07	3.2331e-05
c169210_g2	435.152	191.304	1.1857	4.0484e-07	3.2331e-05
c167350_g2	23.1587	0	Inf	4.1086e-07	3.2779e-05
c160171_g2	63.7633	7.1905	3.1486	4.1617e-07	3.317e-05
c169856_g1	64.3435	9.06499	2.8274	4.1961e-07	3.3412e-05
c158411_g1	694.82	61.017	3.5094	4.2224e-07	3.3604e-05
c170475_g4	38.3622	2.59057	3.8883	4.2325e-07	3.3669e-05
c169528_g2	2732.12	1314.66	1.0553	4.3295e-07	3.4406e-05
c145225_g2	184.34	62.2753	1.5656	4.3556e-07	3.456e-05
c155234_g1	153.237	47.8763	1.6784	4.3574e-07	3.456e-05
c153859_g2	53.3882	5.65771	3.2382	4.3597e-07	3.4562e-05
c155357_g1	49.7961	5.06717	3.2968	4.4471e-07	3.5202e-05
c168998_g2	1035.06	105.842	3.2897	4.4996e-07	3.5566e-05
c166312_g4	37.9183	2.0257	4.2264	4.5342e-07	3.5822e-05
c172064_g2	38.6361	0.293956	7.0382	4.57e-07	3.607e-05
c144198_g1	41.0631	2.68188	3.9365	4.5849e-07	3.6169e-05
c148519_g1	33.9367	1.31546	4.6892	4.6024e-07	3.629e-05
c169127_g1	139.024	28.6071	2.2809	4.7934e-07	3.7741e-05
c164204_g1	81.2836	15.7323	2.3692	4.8067e-07	3.7828e-05
c174148_g1	67.8863	10.928	2.6351	4.8318e-07	3.8006e-05
c168704_g4	66.7398	10.6341	2.6499	4.856e-07	3.8178e-05
c170429_g1	159.392	47.9879	1.7318	4.8631e-07	3.8216e-05
c169558_g2	28.1102	0.570604	5.6225	4.9265e-07	3.8695e-05
c154192_g1	30.2849	0.898693	5.0746	4.9602e-07	3.8941e-05
c157960_g1	30.2384	0.81312	5.2168	5.1159e-07	4.0066e-05
c155886_g2	22.4132	0	Inf	5.1678e-07	4.0414e-05
c160211_g1	433.948	190.583	1.1871	5.1673e-07	4.0414e-05
c164916_g2	728.195	329.244	1.1452	5.1798e-07	4.0488e-05
c168145_g1	537.558	248.404	1.1137	5.2079e-07	4.0689e-05
c169597_g1	32.0254	0.970064	5.045	5.2185e-07	4.0752e-05
c19061_g1	45.1931	3.94327	3.5186	5.3766e-07	4.1966e-05
c168224_g4	44.5779	3.78633	3.5575	5.4284e-07	4.2344e-05
c143182_g1	22.6244	0	Inf	5.481e-07	4.2719e-05
c167972_g1	709.08	345.078	1.039	5.5356e-07	4.3061e-05
c174203_g1	281.822	16.838	4.065	5.5332e-07	4.3061e-05
c212944_g1	22.5777	0	Inf	5.56e-07	4.3209e-05
c160206_g1	38.8788	2.4908	3.9643	5.5842e-07	4.3377e-05
c169979_g1	34.615	1.50654	4.5221	5.7097e-07	4.4309e-05
c153450_g1	22.4848	0	Inf	5.7205e-07	4.4351e-05
c145992_g2	22.4693	0	Inf	5.748e-07	4.4543e-05
c149677_g1	386.794	169.661	1.1889	5.7685e-07	4.468e-05
c132416_g1	22.4541	0	Inf	5.7748e-07	4.4689e-05
c78170_g1	22.4539	0	Inf	5.7752e-07	4.4689e-05
c144738_g1	22.4068	0	Inf	5.8596e-07	4.5299e-05
c160720_g1	187.409	26.3248	2.8317	5.93e-07	4.5821e-05
c169316_g3	25.3317	0.328088	6.2707	5.9424e-07	4.5895e-05
c168187_g2	25.3161	0.328088	6.2698	5.9681e-07	4.6072e-05
c71950_g1	3160.68	362.122	3.1257	5.9861e-07	4.6189e-05
c170090_g1	94.0852	21.3196	2.1418	5.9913e-07	4.6207e-05
c163988_g5	173.54	56.4946	1.6191	6.0128e-07	4.6351e-05
c161036_g2	87.3162	18.33	2.252	6.0211e-07	4.6392e-05
c106652_g1	22.2674	0	Inf	6.1172e-07	4.7066e-05
c171682_g5	25.1608	0.328088	6.2609	6.2311e-07	4.792e-05
c164835_g2	38.9502	2.42253	4.007	6.2388e-07	4.7956e-05
c113586_g1	40.4132	2.73332	3.8861	6.3133e-07	4.8482e-05
c146942_g1	414.456	163.426	1.3426	6.333e-07	4.8611e-05
c170355_g1	1318.44	694.553	0.92468	6.3766e-07	4.8922e-05
c169749_g1	22.5095	0	Inf	6.4355e-07	4.9327e-05
c146408_g1	78.2176	14.6581	2.4158	6.4579e-07	4.9476e-05
c125306_g1	25.0522	0.293956	6.4132	6.4841e-07	4.9653e-05
c173707_g3	90.0449	19.4734	2.2091	6.5966e-07	5.0466e-05
c159803_g3	32.9297	1.4693	4.4862	6.9335e-07	5.2919e-05
c142471_g1	120.502	24.006	2.3276	6.9418e-07	5.2957e-05
c169631_g7	51.5674	6.05192	3.091	6.9673e-07	5.3127e-05
c169327_g1	396.24	176.123	1.1698	6.9948e-07	5.3312e-05
c115636_g1	25.1545	0.328088	6.2606	7.0529e-07	5.3729e-05
c166320_g3	44.3886	4.2173	3.3958	7.18e-07	5.4646e-05
c166863_g1	30.247	0.328088	6.5266	7.2013e-07	5.4756e-05
c173989_g1	46.7881	4.37686	3.4182	7.2259e-07	5.4892e-05
c150062_g1	22.028	0	Inf	7.4571e-07	5.6516e-05
c173369_g5	42.356	3.7664	3.4913	7.4838e-07	5.6692e-05
c168400_g3	1986.79	1071.84	0.89035	7.5205e-07	5.6943e-05
c172210_g4	48.8542	5.10179	3.2594	7.5519e-07	5.7128e-05
c48314_g1	25.2876	0.293956	6.4267	7.7665e-07	5.8696e-05
c162457_g1	51.22	6.32546	3.0175	7.7818e-07	5.8756e-05
c154043_g1	21.8884	0	Inf	7.7858e-07	5.876e-05
c164049_g1	649.802	148.786	2.1268	7.8216e-07	5.9002e-05
c164144_g4	46.5168	4.82251	3.2699	7.8534e-07	5.9214e-05
c166027_g1	649.325	198.456	1.7101	7.9018e-07	5.9524e-05
c168927_g1	374.504	165.427	1.1788	7.9195e-07	5.963e-05
c147549_g1	90.5927	11.5647	2.9697	7.9996e-07	6.0205e-05
c151829_g1	141.065	43.6751	1.6915	8.0952e-07	6.0868e-05
c168161_g1	27.072	0.570604	5.5682	8.1578e-07	6.1281e-05
c158521_g1	2456.95	1247.52	0.97781	8.1754e-07	6.1385e-05
c166846_g1	308.695	126.977	1.2816	8.3013e-07	6.2273e-05
c165133_g2	34.4089	1.4551	4.5636	8.4682e-07	6.3496e-05
c163054_g4	23.9675	0	Inf	8.5698e-07	6.4168e-05
c113263_g1	21.5778	0	Inf	8.5766e-07	6.419e-05
c164873_g1	31.2921	0.970064	5.0116	8.732e-07	6.5262e-05
c174726_g1	1705.85	445.33	1.9375	8.809e-07	6.5807e-05
c233551_g1	37.1718	2.18002	4.0918	8.8448e-07	6.6044e-05
c174522_g3	53.781	6.69389	3.0062	8.9895e-07	6.7001e-05
c121362_g1	27.1432	0.587911	5.5288	8.999e-07	6.7041e-05
c174235_g2	273.313	106.924	1.354	9.0986e-07	6.7658e-05
c170020_g7	32.7305	1.3669	4.5817	9.3186e-07	6.9231e-05
c171178_g1	52.7831	6.53695	3.0134	9.4003e-07	6.9774e-05
c90338_g1	51.4011	0.915999	5.8103	9.525e-07	7.0667e-05
c156486_g2	82.1862	4.56794	4.1693	9.5561e-07	7.0865e-05
c150860_g1	43.4041	3.02417	3.8432	9.6034e-07	7.1184e-05
c173339_g1	1568.9	745.589	1.0733	9.616e-07	7.1244e-05
c164246_g1	632.451	306.929	1.043	9.6779e-07	7.1637e-05
c173765_g1	67.5224	10.7112	2.6563	9.7308e-07	7.1996e-05
c147946_g1	29.1671	0.656177	5.4741	1.0049e-06	7.4183e-05
c152643_g2	26.6309	0.656177	5.3429	1.0069e-06	7.4294e-05
c174526_g5	42.8501	3.47817	3.6229	1.008e-06	7.4342e-05
c199454_g1	48.395	5.8236	3.0549	1.0199e-06	7.5188e-05
c167542_g1	104.272	26.9668	1.9511	1.0299e-06	7.5856e-05
c171679_g2	21.3227	0	Inf	1.0505e-06	7.7191e-05
c148472_g1	21.3069	0	Inf	1.0556e-06	7.7503e-05
c164638_g1	21.7048	0	Inf	1.0577e-06	7.7589e-05
c173770_g3	21.6894	0	Inf	1.0626e-06	7.7863e-05
c172980_g2	37.6417	2.52493	3.898	1.0703e-06	7.8327e-05
c144641_g3	31.7987	1.60631	4.3071	1.0745e-06	7.8602e-05
c102988_g1	21.2453	0	Inf	1.0762e-06	7.866e-05
c166066_g1	21.2451	0	Inf	1.0763e-06	7.866e-05
c166233_g1	71.1643	13.0163	2.4508	1.0846e-06	7.9194e-05
c166888_g1	31.8673	1.29815	4.6175	1.1396e-06	8.2954e-05
c169236_g1	68.6237	3.66662	4.2262	1.1442e-06	8.3253e-05
c140928_g1	94.1506	22.9894	2.034	1.1502e-06	8.3616e-05
c169072_g6	55.9715	7.86613	2.831	1.1503e-06	8.3616e-05
c225349_g1	24.3496	0.242516	6.6497	1.1522e-06	8.3717e-05
c151869_g1	42.3316	3.63249	3.5427	1.1834e-06	8.5868e-05
c102761_g1	21.3158	0	Inf	1.1916e-06	8.6416e-05
c171244_g3	24.2252	0.242516	6.6423	1.1925e-06	8.6416e-05
c171434_g5	83.2885	17.6356	2.2396	1.2082e-06	8.7399e-05
c140721_g1	21.2544	0	Inf	1.2145e-06	8.7811e-05
c168868_g1	1240.58	228.014	2.4438	1.2169e-06	8.7909e-05
c146491_g2	254.014	66.8094	1.9268	1.2289e-06	8.8734e-05
c156732_g4	26.3757	0.570604	5.5306	1.2381e-06	8.9322e-05
c172288_g5	21.1921	0	Inf	1.2381e-06	8.9322e-05
c159961_g1	176.441	21.3133	3.0494	1.2462e-06	8.9863e-05
c172537_g3	21.0991	0	Inf	1.2744e-06	9.1776e-05
c170254_g4	21.0679	0	Inf	1.2868e-06	9.2587e-05
c171448_g1	56.3218	7.31856	2.9441	1.2935e-06	9.3028e-05
c127147_g2	20.9433	0	Inf	1.3378e-06	9.6001e-05
c151524_g1	24.1878	0.293956	6.3625	1.343e-06	9.6242e-05
c169341_g1	311.061	126.793	1.2947	1.3466e-06	9.644e-05
c227368_g1	21.3253	0	Inf	1.3469e-06	9.644e-05
c162508_g1	20.9126	0	Inf	1.3507e-06	9.6628e-05
c154763_g3	24.8287	0	Inf	1.3781e-06	9.8413e-05
c167440_g2	274.855	109.261	1.3309	1.3855e-06	9.8896e-05
c173650_g3	92.4193	21.7404	2.0878	1.3941e-06	9.9422e-05
c162169_g1	49.662	6.11756	3.0211	1.4385e-06	0.00010231
c103282_g1	224.626	84.7032	1.407	1.4549e-06	0.00010335
c159801_g3	80.1799	16.7862	2.256	1.4717e-06	0.00010444
c158968_g1	336.117	88.7346	1.9214	1.5273e-06	0.00010813
c171118_g2	25.005	0.328088	6.252	1.5275e-06	0.00010813
c165587_g1	23.6753	0.328088	6.1732	1.5325e-06	0.00010843
c155870_g1	139.812	41.5319	1.7512	1.5365e-06	0.00010862
c159901_g2	20.8596	0	Inf	1.5542e-06	0.00010973
c165111_g1	108.545	8.60884	3.6563	1.5563e-06	0.00010978
c158860_g1	65.762	3.33591	4.3011	1.5899e-06	0.00011205
c136468_g1	20.7661	0	Inf	1.6e-06	0.00011267
c169857_g4	20.7506	0	Inf	1.6077e-06	0.00011316
c107064_g2	575.005	276.432	1.0566	1.6132e-06	0.0001135
c69199_g1	60.4484	9.11332	2.7297	1.6269e-06	0.00011436
c157140_g1	204.728	75.3692	1.4417	1.6535e-06	0.00011598
c163799_g1	160.235	51.1521	1.6473	1.6572e-06	0.00011619
c171849_g2	27.5509	0.984265	4.8069	1.6742e-06	0.00011728
c172104_g2	40.916	2.59368	3.9796	1.6775e-06	0.00011746
c173633_g4	164.69	53.6309	1.6186	1.6845e-06	0.00011785
c170186_g1	681.295	331.046	1.0412	1.6948e-06	0.00011847
c82936_g1	65.3938	11.1054	2.5579	1.7426e-06	0.00012144
c169386_g8	52.0558	6.79629	2.9372	1.7501e-06	0.00012188
c174444_g1	40.0935	3.20152	3.6465	1.762e-06	0.00012264
c171163_g1	44.4656	4.70233	3.2412	1.7639e-06	0.00012272
c171241_g6	29.4403	1.19265	4.6256	1.7741e-06	0.00012337
c166648_g1	55.2839	7.04454	2.9723	1.7812e-06	0.00012381
c187575_g1	105.799	28.3944	1.8976	1.8157e-06	0.000126
c153200_g2	41.3958	3.83729	3.4313	1.8171e-06	0.00012604
c164067_g2	56.4124	8.52375	2.7265	1.8412e-06	0.00012755
c170148_g2	51.6675	6.66024	2.9556	1.8455e-06	0.00012779
c170569_g2	39.0902	3.11284	3.6505	1.8505e-06	0.00012808
c168795_g1	92.5601	4.71653	4.2946	1.8671e-06	0.00012912
c146270_g2	23.3737	0.328088	6.1547	1.8825e-06	0.00013007
c162964_g2	77.7449	17.4872	2.1525	1.9081e-06	0.00013173
c162564_g1	567.213	1.86876	8.2457	1.9335e-06	0.00013337
c157646_g1	42.8477	4.42568	3.2752	1.9436e-06	0.00013401
c152548_g1	352.892	158.032	1.159	1.9901e-06	0.0001371
c116065_g1	25.7511	0.656177	5.2944	2.0384e-06	0.0001403
c170842_g3	23.6158	0.242516	6.6055	2.0391e-06	0.0001403
c123265_g1	20.3716	0	Inf	2.048e-06	0.00014079
c158073_g1	903.904	37.4891	4.5916	2.065e-06	0.0001419
c145052_g1	41.4198	3.63249	3.5113	2.0778e-06	0.00014265
c140258_g2	25.3535	0.485032	5.708	2.0858e-06	0.00014314
c173925_g8	20.7069	0	Inf	2.0942e-06	0.00014366
c164574_g1	359.031	158.672	1.1781	2.1285e-06	0.00014583
c153456_g1	23.3674	0.293956	6.3128	2.152e-06	0.00014719
c136548_g1	45.6695	3.21262	3.8294	2.172e-06	0.00014844
c173418_g1	739.491	367.574	1.0085	2.1722e-06	0.00014844
c170268_g1	1505.41	711.753	1.0807	2.2024e-06	0.00015025
c52118_g1	52.774	7.35007	2.844	2.3155e-06	0.0001575
c170448_g4	64.6585	9.31908	2.7946	2.3179e-06	0.0001576
c173209_g1	112.096	7.8178	3.8418	2.3512e-06	0.00015973
c113911_g1	23.088	0.242516	6.5729	2.3576e-06	0.00016003
c152754_g1	22.9947	0.293956	6.2896	2.3851e-06	0.00016176
c173285_g2	36.3048	2.3884	3.926	2.3946e-06	0.00016227
c141847_g1	22.3518	0	Inf	2.3991e-06	0.00016251
c174614_g1	56.1042	7.90599	2.8271	2.4271e-06	0.00016426
c166907_g1	41.0873	3.59788	3.5135	2.4383e-06	0.00016496
c168901_g1	56.6488	8.95638	2.6611	2.4401e-06	0.00016501
c166487_g3	20.6072	0	Inf	2.4518e-06	0.00016573
c168474_g6	23.2833	0.328088	6.1491	2.4691e-06	0.00016669
c47984_g1	20.5604	0	Inf	2.4866e-06	0.0001678
c164898_g1	591.985	217.409	1.4451	2.4916e-06	0.00016807
c156473_g2	33.9393	2.05721	4.0442	2.4931e-06	0.0001681
c161254_g1	22.7927	0.293956	6.2768	2.523e-06	0.00017005
c167773_g1	30.1116	1.34959	4.4797	2.5492e-06	0.0001716
c158508_g1	26.0717	0	Inf	2.578e-06	0.00017339
c169120_g1	55.2384	1.43516	5.2664	2.5989e-06	0.00017472
c167466_g1	22.6994	0.242516	6.5484	2.6272e-06	0.00017648
c169165_g1	82.5443	18.1242	2.1872	2.6601e-06	0.0001784
c162143_g1	19.8684	0	Inf	2.7126e-06	0.00018166
c171748_g2	20.2188	0	Inf	2.7583e-06	0.00018437
c198792_g1	20.2035	0	Inf	2.7713e-06	0.00018516
c171353_g3	20.1881	0	Inf	2.7843e-06	0.00018586
c162742_g1	1165.61	133.639	3.1247	2.7916e-06	0.00018621
c154896_g1	72.8955	14.7321	2.3069	2.7997e-06	0.00018667
c170950_g1	592.123	242.898	1.2855	2.8353e-06	0.00018889
c148125_g1	19.7128	0	Inf	2.8484e-06	0.00018961
c161829_g1	104.468	29.321	1.8331	2.8661e-06	0.00019063
c153880_g1	37.2912	0.881867	5.4021	2.8719e-06	0.00019094
c161043_g1	24.909	0.242516	6.6824	2.8889e-06	0.00019191
c171950_g1	1058.14	169.448	2.6426	2.8915e-06	0.00019193
c174040_g1	68.8321	12.0896	2.5093	2.9336e-06	0.00019441
c133506_g1	19.9703	0	Inf	2.9769e-06	0.00019695
c139517_g1	25.2101	0.656177	5.2638	2.9769e-06	0.00019695
c165059_g1	412.333	190.418	1.1146	2.9958e-06	0.00019804
c147569_g2	24.673	0.656177	5.2327	3.0161e-06	0.0001993
c167161_g1	78.9654	16.8145	2.2315	3.0266e-06	0.00019983
c154783_g3	22.5225	0.328088	6.1011	3.043e-06	0.00020075
c153313_g1	115.572	32.9508	1.8104	3.0616e-06	0.0002019
c169064_g1	824.608	118.361	2.8005	3.0945e-06	0.0002039
c169863_g1	28.458	1.22678	4.5359	3.1027e-06	0.00020427
c167303_g4	90.7571	21.4375	2.0819	3.1484e-06	0.00020719
c147735_g1	22.8111	0.328088	6.1195	3.1787e-06	0.00020894
c84460_g1	19.7531	0	Inf	3.1839e-06	0.00020911
c117874_g1	8091.88	4449.48	0.86284	3.2185e-06	0.00021129
c168762_g1	33.0945	2.07451	3.9957	3.244e-06	0.00021271
c171898_g2	50.9982	6.36843	3.0014	3.3469e-06	0.0002191
c169965_g8	19.995	0	Inf	3.3528e-06	0.0002194
c156462_g2	28.1943	1.10708	4.6706	3.3714e-06	0.00022044
c171849_g1	38.5591	0.727548	5.7279	3.4146e-06	0.00022308
c134368_g1	19.5201	0	Inf	3.4239e-06	0.00022327
c170108_g1	81.928	6.27402	3.7069	3.4241e-06	0.00022327
c193427_g1	31.7174	1.69499	4.2259	3.4243e-06	0.00022327
c173333_g1	22.516	0.328088	6.1007	3.4458e-06	0.0002244
c165898_g6	29.5554	1.55487	4.2486	3.4508e-06	0.00022463
c134860_g1	216.083	6.46558	5.0627	3.4719e-06	0.00022591
c159022_g1	519.985	252.35	1.043	3.4759e-06	0.00022609
c43070_g1	4176.18	1946.4	1.1014	3.5183e-06	0.00022875
c169891_g1	174.661	63.1779	1.4671	3.5505e-06	0.00023066
c173208_g1	114.601	19.8318	2.5307	3.5626e-06	0.00023126
c174179_g5	43.7234	5.06455	3.1099	3.5616e-06	0.00023126
c131540_g2	26.4228	0.881867	4.9051	3.5875e-06	0.00023269
c169952_g1	38.0955	3.28709	3.5347	3.5991e-06	0.00023335
c163943_g10	69.1036	13.1626	2.3923	3.6643e-06	0.0002372
c172924_g1	51.7534	7.45295	2.7958	3.7449e-06	0.00024193
c119214_g1	19.5915	0	Inf	3.7937e-06	0.00024499
c166908_g1	99.2288	26.8386	1.8864	3.8075e-06	0.00024578
c171366_g1	67.3215	13.0234	2.37	3.8784e-06	0.00024996
c155783_g1	80.6289	17.3221	2.2187	3.9423e-06	0.00025377
c47842_g1	26.4315	0.984265	4.7471	3.9409e-06	0.00025377
c165571_g2	26.1492	0.293956	6.475	3.9775e-06	0.00025583
c129647_g1	53.0602	4.72226	3.4901	4.0162e-06	0.00025812
c166870_g1	147.45	49.5161	1.5743	4.0271e-06	0.00025871
c171793_g2	342.869	159.422	1.1048	4.0438e-06	0.00025968
c155923_g2	229.708	94.324	1.2841	4.0823e-06	0.00026186
c163103_g1	44.1451	5.18473	3.0899	4.1262e-06	0.00026445
c166815_g1	81.1312	0	Inf	4.1374e-06	0.00026507
c171284_g2	40.5908	3.65242	3.4742	4.2398e-06	0.0002712
c170032_g3	31.5229	0.242516	7.0222	4.3086e-06	0.00027517
c174752_g4	32.3424	1.80049	4.167	4.3741e-06	0.00027913
c155588_g1	26.1208	0.81312	5.0056	4.4037e-06	0.00028068
c168690_g2	71.3168	14.3547	2.3127	4.4202e-06	0.0002814
c104213_g2	65.6242	12.8997	2.3469	4.466e-06	0.00028421
c168859_g1	820.841	241.816	1.7632	4.4695e-06	0.00028432
c160945_g6	19.0476	0	Inf	4.4944e-06	0.00028579
c174367_g2	64.8882	8.21511	2.9816	4.5052e-06	0.00028636
c173251_g3	36.4225	2.7338	3.7359	4.529e-06	0.00028765
c167070_g1	485.353	47.9419	3.3397	4.5871e-06	0.00029111
c161466_g1	385.445	31.7099	3.6035	4.6193e-06	0.00029304
c161349_g5	19.3518	0	Inf	4.6328e-06	0.00029378
c156228_g1	22.3786	0.242516	6.5279	4.693e-06	0.00029725
c166498_g1	71.156	14.9604	2.2498	4.704e-06	0.0002976
c63062_g1	19.2741	0	Inf	4.7448e-06	0.00029983
c7983_g1	36.8365	2.66767	3.7875	4.8184e-06	0.00030401
c161844_g1	362.97	171.206	1.0841	4.8296e-06	0.00030459
c174795_g1	1866.72	906.554	1.042	4.911e-06	0.00030924
c156881_g1	22.1145	0.328088	6.0748	4.9253e-06	0.00031002
c114936_g1	19.1498	0	Inf	4.9307e-06	0.00031024
c133897_g1	792.796	77.8316	3.3485	4.9531e-06	0.00031153
c174267_g2	149.794	45.0705	1.7327	5.009e-06	0.00031468
c55845_g1	237.211	97.5467	1.282	5.0281e-06	0.00031576
c171846_g1	50.0016	3.02775	4.0457	5.1477e-06	0.00032289
c124803_g1	241.082	84.0354	1.5205	5.1646e-06	0.00032383
c173778_g2	33.4737	2.21415	3.9182	5.1804e-06	0.00032469
c167144_g1	19.3767	0	Inf	5.2215e-06	0.00032714
c163181_g5	222.61	66.9345	1.7337	5.2992e-06	0.00033188
c158418_g2	18.824	0	Inf	5.4573e-06	0.00034139
c171890_g4	18.824	0	Inf	5.4573e-06	0.00034139
c171890_g3	30.1986	1.84882	4.0298	5.5865e-06	0.0003488
c155068_g1	29.4209	1.53804	4.2577	5.6874e-06	0.00035469
c171537_g1	94.2406	25.4686	1.8876	5.6917e-06	0.00035482
c165938_g1	755.725	89.8791	3.0718	5.7364e-06	0.00035747
c171156_g3	19.0658	0	Inf	5.7402e-06	0.00035757
c153567_g1	30.074	1.76325	4.0922	5.8137e-06	0.00036187
c169178_g1	598.844	306.558	0.96602	5.8718e-06	0.00036492
c159409_g1	68.5139	13.4241	2.3516	5.8856e-06	0.00036564
c168165_g3	38.555	3.66614	3.3946	5.8895e-06	0.00036574
c169642_g4	30.1672	1.54067	4.2914	5.9586e-06	0.00036933
c171979_g3	18.9265	0	Inf	5.9913e-06	0.00037121
c133242_g1	33.4625	0.293956	6.8308	6.0214e-06	0.00037294
c198362_g1	38.1325	0	Inf	6.1036e-06	0.00037759
c165215_g1	41.1695	4.80473	3.099	6.1196e-06	0.00037844
c161340_g1	5213.42	2011.09	1.3743	6.2306e-06	0.00038457
c166914_g1	65.3372	12.623	2.3718	6.2482e-06	0.00038551
c163739_g2	87.4837	22.1829	1.9796	6.2638e-06	0.00038632
c156809_g1	28.5577	1.31546	4.4402	6.278e-06	0.00038705
c173252_g1	25.5182	0.898693	4.8276	6.2985e-06	0.00038802
c149558_g1	49.8246	5.53323	3.1707	6.3058e-06	0.00038832
c163483_g2	84.4899	2.45356	5.1058	6.3217e-06	0.00038915
c168403_g1	1071.6	521.878	1.038	6.3984e-06	0.00039372
c165994_g1	54.1282	9.0083	2.5871	6.4277e-06	0.00039537
c135106_g1	112.945	9.48712	3.5735	6.5247e-06	0.00039977
c154370_g2	157.578	55.8378	1.4968	6.5263e-06	0.00039977
c164441_g1	40.3888	4.01464	3.3306	6.584e-06	0.00040255
c161448_g1	21.5183	0.293956	6.1938	6.6199e-06	0.00040443
c164987_g1	40.4459	0	Inf	6.6319e-06	0.00040501
c166697_g5	59.3769	10.4115	2.5117	6.6401e-06	0.00040536
c86092_g1	18.5847	0	Inf	6.6612e-06	0.0004065
c163539_g1	122.696	11.8001	3.3782	6.6706e-06	0.00040692
c165976_g3	42.393	4.61938	3.1981	6.6928e-06	0.00040812
c172558_g1	131.418	17.128	2.9397	6.7872e-06	0.00041372
c163880_g1	39.7052	4.44299	3.1597	6.8015e-06	0.00041444
c153014_g1	18.4138	0	Inf	7.0275e-06	0.0004274
c237716_g1	18.398	0	Inf	7.0624e-06	0.00042904
c164970_g1	40.9583	2.43674	4.0711	7.0837e-06	0.00043017
c171085_g1	33.7348	2.35379	3.8412	7.1689e-06	0.0004347
c111679_g1	23.2495	0.536471	5.4376	7.1988e-06	0.00043635
c174171_g3	21.1923	0.242516	6.4493	7.3436e-06	0.00044479
c199328_g1	18.6715	0	Inf	7.3543e-06	0.00044527
c172157_g2	31.914	2.35116	3.7627	7.3862e-06	0.00044686
c152671_g1	108.4	13.5731	2.9975	7.4133e-06	0.00044801
c126615_g1	30.941	2.16009	3.8404	7.4203e-06	0.00044826
c174560_g1	672.507	49.3288	3.769	7.5782e-06	0.00045729
c160188_g3	194.046	8.47397	4.5172	7.6366e-06	0.00046033
c84042_g2	60.5273	11.7044	2.3705	7.6459e-06	0.00046068
c134058_g1	1020.83	557.091	0.87376	7.6759e-06	0.00046232
c230956_g1	138.013	11.5102	3.5838	7.6858e-06	0.00046275
c168365_g6	71.0862	15.2335	2.2223	7.8224e-06	0.00047062
c153815_g1	61.0678	11.1874	2.4485	7.8307e-06	0.00047077
c162800_g2	76.7506	18.0555	2.0877	7.8307e-06	0.00047077
c173020_g2	33.7907	2.42253	3.802	7.8586e-06	0.00047227
c17404_g1	18.4383	0	Inf	7.9025e-06	0.00047456
c141064_g1	49.5787	6.76837	2.8728	7.9586e-06	0.00047757
c162637_g4	23.2744	0.570604	5.3501	8.0026e-06	0.00047986
c168699_g3	93.6111	24.816	1.9154	8.0126e-06	0.00048028
c164805_g2	64.5466	4.47664	3.8499	8.032e-06	0.00048126
c172907_g3	787.241	421.916	0.89985	8.0699e-06	0.00048336
c147313_g1	18.3455	0	Inf	8.1334e-06	0.00048698
c162782_g2	31.2605	1.95433	3.9996	8.1549e-06	0.00048808
c164118_g1	1392.79	784.263	0.82857	8.2567e-06	0.00049382
c163205_g3	50.16	8.17525	2.6172	8.2995e-06	0.00049619
c107367_g1	25.3341	0.898693	4.8171	8.3566e-06	0.00049924
c172790_g8	21.1235	0.242516	6.4446	8.4629e-06	0.00050521
c168608_g1	59.4055	11.5647	2.3609	8.5145e-06	0.00050792
c172031_g1	21.0586	0.242516	6.4402	8.543e-06	0.00050943
c158657_g1	47.8529	6.85931	2.8025	8.5679e-06	0.00051073
c142981_g1	18.1746	0	Inf	8.5787e-06	0.00051118
c168466_g1	124.356	6.37738	4.2854	8.6418e-06	0.00051476
c169624_g5	89.9642	22.8518	1.977	8.7188e-06	0.00051848
c141247_g1	24.2165	0.293956	6.3642	8.8035e-06	0.00052304
c171697_g1	46.4796	6.02041	2.9487	8.9446e-06	0.00053064
c146147_g1	2277.34	1307.21	0.80085	9.0082e-06	0.00053391
c172160_g1	1366.29	63.4221	4.4291	9.0095e-06	0.00053391
c165527_g1	19.4111	0	Inf	9.0408e-06	0.00053517
c151400_g1	25.0079	0.86456	4.8543	9.0656e-06	0.00053645
c140994_g1	31.8703	2.48818	3.6791	9.1051e-06	0.00053859
c167275_g8	128.796	12.2582	3.3933	9.1824e-06	0.00054217
c156589_g1	26.1583	1.19265	4.455	9.2267e-06	0.00054439
c132504_g1	1338.31	398.91	1.7463	9.3181e-06	0.00054898
c171923_g5	24.5018	0.727548	5.0737	9.334e-06	0.00054972
c167163_g2	22.6062	0.536471	5.3971	9.5466e-06	0.00056163
c168612_g1	750.798	395.125	0.92612	9.6537e-06	0.00056772
c171341_g7	51.1795	7.95791	2.6851	9.6761e-06	0.00056863
c148898_g1	18.1683	0	Inf	9.7456e-06	0.00057229
c148762_g1	517.003	87.2353	2.5672	9.7939e-06	0.00057473
c172984_g5	18.1371	0	Inf	9.8398e-06	0.0005772
c147540_g1	3067.47	1688.64	0.86119	9.8664e-06	0.00057834
c162741_g2	151.385	53.9555	1.4884	9.9356e-06	0.00058155
c143846_g1	242.673	104.204	1.2196	9.9952e-06	0.00058462
c170671_g3	91.0679	24.7636	1.8787	1.0048e-05	0.00058727
c171097_g3	89.5024	23.3789	1.9367	1.014e-05	0.00059244
c165242_g1	22.6929	0.656177	5.112	1.022e-05	0.00059691
c136287_g1	22.8483	0.485032	5.5579	1.026e-05	0.00059905
c156762_g1	27.4822	1.57218	4.1277	1.0478e-05	0.00061085
c164183_g1	17.9037	0	Inf	1.058e-05	0.00061546
c173429_g10	23.0436	0.656177	5.1341	1.0592e-05	0.00061598
c159676_g1	80.3207	3.421	4.5533	1.0643e-05	0.00061869
c170475_g2	30.2107	0	Inf	1.0785e-05	0.00062676
c154971_g1	688.726	187.022	1.8807	1.0804e-05	0.00062764
c173086_g1	28.5484	1.81469	3.9756	1.0837e-05	0.00062929
c164183_g2	39.0807	3.87763	3.3332	1.085e-05	0.00062982
c169036_g2	18.2237	0	Inf	1.0884e-05	0.00063158
c158418_g1	17.8109	0	Inf	1.0891e-05	0.00063176
c172759_g2	22.9547	0.293956	6.287	1.096e-05	0.00063553
c164361_g2	107.29	32.4382	1.7257	1.1097e-05	0.00064256
c169009_g1	20.4962	0.328088	5.9651	1.1106e-05	0.00064288
c163826_g2	24.1851	0.727548	5.0549	1.1302e-05	0.00065236
c167511_g2	387.113	189.77	1.0285	1.1292e-05	0.00065236
c173573_g1	118.255	38.7345	1.6102	1.1288e-05	0.00065236
c172229_g2	17.6554	0	Inf	1.1436e-05	0.00065938
c162994_g3	97.1977	11.7726	3.0455	1.1457e-05	0.00066036
c156836_g1	29.0077	1.66085	4.1264	1.1477e-05	0.00066127
c121358_g1	49.5696	8.48555	2.5464	1.1559e-05	0.00066527
c160188_g2	324.887	86.893	1.9026	1.1602e-05	0.00066702
c132129_g1	369.855	179.097	1.0462	1.1701e-05	0.00067252
c27847_g1	35.479	0.536471	6.0473	1.1714e-05	0.00067302
c173334_g1	5042.47	548.438	3.2007	1.1749e-05	0.0006748
c168908_g1	29.8414	1.9202	3.958	1.182e-05	0.0006786
c176613_g1	17.944	0	Inf	1.1854e-05	0.00068034
c166223_g1	37.063	3.94017	3.2337	1.1923e-05	0.00068377
c146489_g2	146.335	28.9167	2.3393	1.1986e-05	0.00068693
c152941_g1	17.8972	0	Inf	1.2026e-05	0.00068872
c162889_g1	20.6952	0.242516	6.4151	1.2036e-05	0.00068907
c172139_g3	63.7893	13.054	2.2888	1.2052e-05	0.00068975
c164695_g1	43.3816	5.05608	3.101	1.2156e-05	0.00069495
c170420_g7	17.82	0	Inf	1.2316e-05	0.00070307
c169006_g1	22.4846	0.587911	5.2572	1.2357e-05	0.00070519
c174219_g2	83.7884	22.1137	1.9218	1.2381e-05	0.00070628
c105620_g1	315.667	147.056	1.102	1.2435e-05	0.00070912
c140310_g1	27.1183	1.64044	4.0471	1.2482e-05	0.00071116
c145374_g1	134.396	45.7923	1.5533	1.2494e-05	0.00071129
c171289_g5	17.7733	0	Inf	1.2495e-05	0.00071129
c163290_g2	99.2045	4.25453	4.5433	1.2519e-05	0.00071242
c167014_g2	33.4863	2.63092	3.6699	1.2568e-05	0.00071494
c165008_g1	17.7266	0	Inf	1.2677e-05	0.00072063
c170427_g1	1024.3	9.71495	6.7202	1.271e-05	0.00072228
c152251_g2	20.4276	0.328088	5.9603	1.2805e-05	0.00072742
c116831_g1	504.785	258.651	0.96466	1.2847e-05	0.00072953
c154839_g6	37.4082	4.06298	3.2027	1.2876e-05	0.00073071
c145203_g1	21.0216	0.328088	6.0016	1.2932e-05	0.00073358
c169339_g1	28.4926	0	Inf	1.295e-05	0.00073436
c172707_g2	93.8455	25.3452	1.8886	1.3034e-05	0.00073834
c97968_g1	17.6331	0	Inf	1.305e-05	0.0007385
c132779_g1	45.9407	0.242516	7.5656	1.3078e-05	0.00073984
c153491_g1	198.916	81.4349	1.2884	1.3136e-05	0.0007426
c151892_g1	17.5868	0	Inf	1.3239e-05	0.00074789
c174484_g2	60.6303	11.7438	2.3681	1.3432e-05	0.00075801
c165312_g1	23.7592	0.898693	4.7245	1.3489e-05	0.00076095
c174442_g3	17.5091	0	Inf	1.3564e-05	0.0007641
c174585_g3	17.5091	0	Inf	1.3564e-05	0.0007641
c166916_g3	963.212	537.775	0.84085	1.3582e-05	0.00076434
c169558_g1	29.6484	1.95481	3.9229	1.3612e-05	0.00076573
c188039_g1	64.2871	14.2103	2.1776	1.3706e-05	0.00077051
c156461_g1	191.555	77.0214	1.3144	1.3928e-05	0.00078161
c174678_g1	42.5055	5.58682	2.9276	1.3952e-05	0.00078269
c4200_g1	21.9875	0.587911	5.2249	1.399e-05	0.00078456
c161748_g2	915.57	506.674	0.85361	1.4114e-05	0.00079073
c169884_g3	142.078	51.702	1.4584	1.4115e-05	0.00079073
c167078_g3	46.9835	6.8136	2.7857	1.4123e-05	0.00079093
c173401_g1	124.392	40.3092	1.6257	1.4143e-05	0.00079175
c166313_g4	414.996	210.173	0.98152	1.4218e-05	0.00079534
c173925_g13	29.5556	1.80049	4.037	1.4222e-05	0.00079534
c174777_g1	99.1814	28.5876	1.7947	1.4299e-05	0.00079941
c170835_g1	20.1948	0.242516	6.3798	1.4387e-05	0.00080347
c165074_g2	962.627	543.736	0.82407	1.442e-05	0.00080478
c172802_g1	30.5843	2.36799	3.6911	1.4435e-05	0.00080535
c158300_g2	302.7	117.348	1.3671	1.4491e-05	0.00080788
c173568_g9	59.5111	11.2929	2.3977	1.4486e-05	0.00080788
c174098_g8	25.7819	1.07294	4.5867	1.4595e-05	0.00081285
c166763_g3	114.995	35.163	1.7094	1.4642e-05	0.00081492
c171836_g1	61.4902	11.7983	2.3818	1.4659e-05	0.00081559
c164350_g1	55.8742	9.72165	2.5229	1.469e-05	0.000817
c156870_g1	17.2294	0	Inf	1.481e-05	0.00082231
c174789_g2	163.688	62.2496	1.3948	1.4831e-05	0.00082317
c158893_g1	17.1985	0	Inf	1.4956e-05	0.00082955
c172537_g1	41.1604	2.52804	4.0252	1.5148e-05	0.00083906
c167557_g1	93.4334	24.723	1.9181	1.5255e-05	0.00084466
c140311_g1	49.6741	8.48555	2.5494	1.5347e-05	0.00084891
c154348_g1	17.5187	0	Inf	1.5343e-05	0.00084891
c170034_g4	52.0342	8.35737	2.6383	1.5545e-05	0.00085956
c111727_g1	174.101	8.23993	4.4012	1.5567e-05	0.0008602
c163315_g1	61.0026	12.7401	2.2595	1.5624e-05	0.00086305
c158756_g1	62.5764	7.66348	3.0295	1.5687e-05	0.00086593
c170652_g3	25.8686	1.14121	4.5026	1.5923e-05	0.00087864
c172908_g1	1154.4	656.642	0.81396	1.5977e-05	0.00088136
c165011_g1	370.377	182.461	1.0214	1.6059e-05	0.00088555
c145875_g1	25.1764	1.20995	4.379	1.6109e-05	0.00088803
c152116_g1	17.3476	0	Inf	1.6176e-05	0.00089109
c174930_g1	388.674	193.571	1.0057	1.6197e-05	0.00089197
c167661_g4	41.4704	5.54958	2.9016	1.6285e-05	0.00089652
c172308_g2	23.5353	0.81312	4.8552	1.6303e-05	0.00089689
c164703_g3	29.791	2.0399	3.8683	1.6439e-05	0.00090345
c170985_g2	21.9194	0.485032	5.498	1.6466e-05	0.00090459
c161316_g2	277.609	129.294	1.1024	1.6569e-05	0.00090997
c163976_g1	17.2545	0	Inf	1.665e-05	0.00091381
c157791_g3	17.239	0	Inf	1.6731e-05	0.00091794
c169256_g3	89.489	24.048	1.8958	1.6786e-05	0.00092065
c134944_g1	287.743	119.212	1.2712	1.6813e-05	0.00092183
c166379_g1	849.76	465.015	0.86978	1.7232e-05	0.00094254
c152671_g2	32.7744	2.64774	3.6297	1.7403e-05	0.00095126
c172492_g1	104.53	32.836	1.6706	1.7399e-05	0.00095126
c95350_g1	136.697	48.5259	1.4942	1.7525e-05	0.0009573
c168019_g7	17.0838	0	Inf	1.7562e-05	0.00095867
c158842_g1	467.638	240.387	0.96004	1.7596e-05	0.0009602
c153825_g1	227.097	99.2931	1.1935	1.7647e-05	0.00096265
c174830_g1	36.7125	3.92596	3.2252	1.7725e-05	0.00096656
c168983_g8	47.7008	7.33324	2.7015	1.775e-05	0.00096764
c163278_g1	417.603	144.612	1.5299	1.7792e-05	0.00096955
c82364_g1	115.843	38.2334	1.5993	1.7861e-05	0.00097303
c166115_g1	26.6089	1.4866	4.1618	1.7959e-05	0.00097804
c166019_g1	299.879	115.192	1.3803	1.824e-05	0.00098997
c101519_g1	20.0573	0.293956	6.0924	1.8335e-05	0.00099481
c170221_g4	16.9435	0	Inf	1.8355e-05	0.00099555
c160646_g1	309.738	13.5643	4.5132	1.8379e-05	0.00099654
c130604_g1	32.6097	0.485032	6.0711	1.845e-05	0.00099933
c156840_g1	660.834	356.366	0.89093	1.8705e-05	0.0010118
c171625_g3	28.9212	2.16009	3.743	1.872e-05	0.0010123
c160026_g38	379.61	190.327	0.99604	1.8749e-05	0.0010135
c168811_g1	35.4404	3.45824	3.3573	1.8847e-05	0.0010181
c169202_g1	37.5796	4.30597	3.1255	1.8898e-05	0.0010202
c167283_g1	98.3605	28.8306	1.7705	1.9124e-05	0.0010314
c165751_g8	21.6799	0.587911	5.2046	1.9221e-05	0.001036
c72469_g1	16.7886	0	Inf	1.9277e-05	0.0010385
c163425_g1	29.0455	1.83462	3.9848	1.939e-05	0.0010426
c158688_g2	286.027	122.251	1.2263	1.94e-05	0.0010428
c142845_g1	16.7574	0	Inf	1.9468e-05	0.0010455
c173538_g1	4680.31	2769.6	0.75693	1.947e-05	0.0010455
c134007_g1	2292.84	868.355	1.4008	1.9485e-05	0.0010458
c172083_g1	158.274	39.5816	1.9995	1.9521e-05	0.0010469
c154508_g1	19.8556	0.242516	6.3553	1.9628e-05	0.0010523
c169227_g1	33.9769	3.40369	3.3194	1.9702e-05	0.0010559
c162422_g1	55.8381	10.8771	2.36	2.0012e-05	0.0010722
c160757_g1	276.385	128.635	1.1034	2.0237e-05	0.0010832
c174025_g17	30.5335	2.41943	3.6577	2.0262e-05	0.0010841
c169251_g4	22.9854	0.898693	4.6767	2.0415e-05	0.0010919
c174741_g1	506.342	264.27	0.9381	2.0609e-05	0.0011016
c170875_g9	16.9685	0	Inf	2.0645e-05	0.0011032
c171430_g2	415.419	208.045	0.99767	2.0659e-05	0.0011035
c104621_g1	40.0786	5.06765	2.9834	2.0691e-05	0.0011049
c164038_g1	175.146	69.9787	1.3236	2.0971e-05	0.0011187
c151266_g1	23.5072	0.778987	4.9154	2.0986e-05	0.0011191
c170562_g3	52.1181	0	Inf	2.0991e-05	0.0011191
c95212_g1	43.8318	6.07185	2.8518	2.1119e-05	0.0011248
c173532_g1	195.067	82.393	1.2434	2.1296e-05	0.0011331
c157222_g1	19.514	0.242516	6.3303	2.1538e-05	0.0011452
c165325_g2	32.502	1.38372	4.5539	2.1633e-05	0.0011495
c143498_g1	24.9613	1.12438	4.4725	2.1725e-05	0.0011536
c166519_g1	1197.42	595.014	1.0089	2.2039e-05	0.0011688
c133951_g1	16.7507	0	Inf	2.2097e-05	0.0011707
c165753_g2	37.2008	4.23723	3.1341	2.2179e-05	0.0011743
c151319_g1	24.7593	1.20995	4.3549	2.2259e-05	0.0011781
c168812_g3	91.5349	16.4492	2.4763	2.2337e-05	0.0011819
c122579_g1	27.7242	1.79787	3.9468	2.2517e-05	0.0011906
c167645_g1	90.1185	25.8527	1.8015	2.2611e-05	0.0011943
c167848_g2	17.086	0	Inf	2.2624e-05	0.0011943
c150273_g1	16.6735	0	Inf	2.2639e-05	0.0011947
c167564_g2	114.382	38.0428	1.5882	2.2774e-05	0.0011999
c171385_g1	113.803	22.3646	2.3472	2.3005e-05	0.0012113
c171154_g1	24.6821	1.12438	4.4563	2.303e-05	0.0012122
c164884_g1	30.9254	2.71338	3.5106	2.3097e-05	0.0012153
c150559_g1	2346.46	753.994	1.6379	2.3224e-05	0.0012216
c164028_g1	703.739	259.549	1.439	2.3301e-05	0.0012248
c170704_g1	632.683	335.362	0.91576	2.3318e-05	0.0012254
c141186_g1	16.5647	0	Inf	2.3428e-05	0.0012304
c174268_g3	67.5231	14.7595	2.1937	2.3606e-05	0.0012389
c121385_g1	16.9309	0	Inf	2.3721e-05	0.0012437
c165097_g1	77.7942	19.5101	1.9954	2.3859e-05	0.0012494
c173453_g1	885.77	498.386	0.82967	2.417e-05	0.0012644
c143022_g2	16.8533	0	Inf	2.4293e-05	0.00127
c170752_g1	59.7655	12.4824	2.2594	2.4385e-05	0.0012744
c153084_g1	55.977	10.9422	2.3549	2.4552e-05	0.0012823
c171917_g1	148.689	7.35055	4.3383	2.4707e-05	0.0012888
c152949_g1	1621.8	815.954	0.99103	2.4821e-05	0.0012938
c173527_g2	30.4502	0.293956	6.6947	2.4933e-05	0.001298
c165586_g1	28.8303	1.90337	3.921	2.4975e-05	0.0012993
c171060_g3	262.01	121.527	1.1083	2.5104e-05	0.0013057
c174319_g1	48.581	8.24828	2.5582	2.5133e-05	0.0013068
c172740_g8	28.508	0	Inf	2.5235e-05	0.0013116
c174367_g1	46.1664	6.92221	2.7375	2.551e-05	0.0013251
c172476_g6	23.0695	0	Inf	2.5583e-05	0.0013284
c143154_g1	239.038	107.991	1.1463	2.5641e-05	0.001331
c160798_g1	686.066	373.174	0.8785	2.5652e-05	0.0013311
c159290_g1	115.321	38.5366	1.5814	2.5846e-05	0.0013408
c171883_g4	104.241	33.3352	1.6448	2.5856e-05	0.0013409
c132519_g1	3383.89	2034.92	0.73371	2.6102e-05	0.0013519
c172019_g1	25.8195	1.52074	4.0856	2.6283e-05	0.0013595
c162366_g1	22.2679	0.328088	6.0847	2.6672e-05	0.0013775
c169321_g1	21.3407	0.570604	5.225	2.6771e-05	0.0013817
c168121_g1	47.7391	8.22883	2.5364	2.7027e-05	0.001394
c128256_g1	29.8286	2.04301	3.8679	2.7055e-05	0.001395
c163054_g3	28.1476	2.05769	3.7739	2.7356e-05	0.0014088
c167729_g1	43.1043	6.17521	2.8033	2.7406e-05	0.0014109
c166078_g1	86.4208	1.83462	5.5578	2.7569e-05	0.0014188
c130668_g2	21.1544	0.622044	5.0878	2.7665e-05	0.0014224
c174819_g1	1090.15	627.686	0.79641	2.7728e-05	0.0014252
c169456_g2	17.9418	0	Inf	2.8071e-05	0.0014424
c119890_g1	16.3721	0	Inf	2.8206e-05	0.0014479
c171625_g2	43.646	6.69175	2.7054	2.8187e-05	0.0014479
c151666_g1	356.001	68.6207	2.3752	2.8291e-05	0.0014514
c154241_g1	16.294	0	Inf	2.8907e-05	0.0014806
c159509_g4	165.588	28.256	2.551	2.8921e-05	0.0014809
c174613_g4	72.5475	17.8135	2.026	2.9084e-05	0.0014883
c158484_g1	951.074	211.966	2.1657	2.9204e-05	0.0014935
c174737_g1	52.1141	9.61256	2.4387	2.9238e-05	0.0014943
c168376_g2	16.6607	0	Inf	2.9294e-05	0.0014967
c170543_g13	25.9368	1.40103	4.2104	2.9564e-05	0.0015095
c163957_g1	34.5	3.6671	3.2339	2.9652e-05	0.0015135
c152169_g1	19.2248	0	Inf	2.9705e-05	0.0015157
c172555_g2	41.8587	6.10336	2.7779	3.0092e-05	0.0015345
c128392_g2	20.9059	0.485032	5.4297	3.0413e-05	0.0015499
c151440_g1	503.614	267.328	0.9137	3.0479e-05	0.0015524
c161570_g1	22.7953	0.898693	4.6648	3.0484e-05	0.0015524
c165496_g1	768.988	376.77	1.0293	3.0839e-05	0.0015692
c166461_g1	189.071	0	Inf	3.1013e-05	0.001577
c124373_g1	33.1914	3.61208	3.1999	3.1085e-05	0.0015802
c162713_g5	16.4273	0	Inf	3.1467e-05	0.0015981
c141062_g1	763.844	381.684	1.0009	3.1511e-05	0.0015998
c162200_g1	25.5802	1.40103	4.1905	3.1665e-05	0.0016072
c106908_g2	15.999	0	Inf	3.1739e-05	0.0016104
c166809_g1	118.825	7.45557	3.9944	3.1752e-05	0.0016105
c170254_g1	22.516	0.984265	4.5158	3.1829e-05	0.0016135
c152643_g1	34.901	4.42257	2.9803	3.1999e-05	0.001621
c167538_g3	32.5777	1.15852	4.8135	3.1992e-05	0.001621
c170875_g10	16.3652	0	Inf	3.2075e-05	0.0016234
c173478_g1	50.637	9.00734	2.491	3.2093e-05	0.0016235
c156515_g1	25.2538	1.64044	3.9443	3.2203e-05	0.0016283
c174532_g1	21.1015	0.536471	5.2977	3.2345e-05	0.001635
c158489_g1	58.5566	11.8161	2.3091	3.2377e-05	0.0016359
c172268_g1	16.3343	0	Inf	3.2384e-05	0.0016359
c58206_g1	42.9068	2.748	3.9648	3.2589e-05	0.0016458
c160963_g9	16.3031	0	Inf	3.2697e-05	0.0016508
c148049_g1	24.1726	1.05564	4.5172	3.2897e-05	0.0016598
c174504_g3	68.7574	15.3138	2.1667	3.3253e-05	0.0016762
c167596_g5	57.4718	11.5894	2.31	3.3432e-05	0.0016842
c169399_g7	16.2101	0	Inf	3.3655e-05	0.0016938
[truncated: 1,568 more rows]
