# Supplementary material for: Key anti-freeze genes and pathways of Lanzhou lily (Lilium davidii, var. unicolor) during the seedling stage
Source: PLoS One. 2024 Mar 21;19(3):e0299259. doi: 10.1371/journal.pone.0299259 (PMC10956819; doi:10.1371/journal.pone.0299259)
Supplement: S3 Table — (XLSX) [file pone.0299259.s003.xlsx]

## Sheet: LTvsCK DEG Down (2982)
S3 Table. Significantly enriched down-regulated DEGs of CvsA. A: control (20 °C); C: low temperature (- 4 °C).
Gene_ID	readcount_C	readcount_A	log2FoldChange	Pval	Padj
c112106_g1	1.56317	1668.35	-10.06	2.6152e-163	3.2581e-159
c105816_g1	13.55	600.908	-5.4708	1.8322e-69	3.3721e-66
c157306_g1	108.922	12949.4	-6.8934	1.1388e-63	1.7566e-60
c198267_g1	251.983	5794.6	-4.5233	1.5047e-60	2.014e-57
c55849_g1	48.9626	724.467	-3.8872	2.7773e-49	2.7939e-46
c163262_g1	371.696	3747.53	-3.3337	3.6051e-46	3.3364e-43
c169634_g2	9.33855	332.943	-5.1559	2.5413e-45	2.274e-42
c151578_g1	80.3315	737.722	-3.199	1.1287e-39	8.6639e-37
c173456_g1	14.1743	333.221	-4.5551	1.4821e-39	1.1269e-36
c149452_g1	11.1325	309.18	-4.7956	2.456e-39	1.8501e-36
c211319_g1	399.815	2301.72	-2.5253	5.8442e-39	4.322e-36
c158598_g1	325.942	1836.01	-2.4939	4.1635e-36	2.8452e-33
c198312_g1	151.018	1017.29	-2.7519	1.0573e-35	7.0763e-33
c167687_g2	40.4935	456.872	-3.496	1.1745e-35	7.7961e-33
c169754_g1	83.6772	1501.75	-4.1657	6.0358e-35	3.8486e-32
c17172_g1	608.594	3157.19	-2.3751	5.1044e-33	2.9953e-30
c40395_g1	304.379	1551.59	-2.3498	4.4708e-32	2.5142e-29
c130464_g1	15.9925	270.178	-4.0784	1.5121e-30	8.1412e-28
c172817_g3	119.16	834.22	-2.8075	2.5207e-30	1.3429e-27
c169555_g1	23.7095	304.982	-3.6852	5.2907e-30	2.7641e-27
c166158_g1	1894.42	7576.29	-1.9997	7.7339e-30	4.0276e-27
c211222_g1	49.338	395.142	-3.0016	5.802e-27	2.6772e-24
c149972_g1	2533.86	9541.65	-1.9129	7.1568e-27	3.2743e-24
c85647_g1	33.6699	329.473	-3.2906	2.2733e-26	1.0256e-23
c173646_g1	108.033	613.116	-2.5047	2.4407e-26	1.095e-23
c168657_g3	31.2919	326.158	-3.3817	4.0692e-26	1.8007e-23
c154400_g1	1820.62	6507.78	-1.8377	1.6644e-25	7.2659e-23
c156235_g1	192.474	945.164	-2.2959	3.7889e-25	1.6149e-22
c162284_g1	183.675	882.958	-2.2652	4.7805e-25	2.0321e-22
c173155_g4	238.283	2300.77	-3.2714	4.9707e-25	2.1074e-22
c170910_g1	627.903	2402.53	-1.9359	6.5699e-25	2.7566e-22
c75952_g1	125.649	1418.93	-3.4973	9.5852e-25	3.9908e-22
c76855_g1	222.423	977.817	-2.1363	5.8132e-24	2.3538e-21
c169753_g3	0.773796	138.279	-7.4814	1.0279e-23	4.1311e-21
c174219_g4	6.49214	151.862	-4.5479	1.2638e-22	4.7381e-20
c58847_g1	13.0838	188.232	-3.8467	2.369e-22	8.7798e-20
c168657_g1	62.7172	491.802	-2.9711	2.5094e-22	9.279e-20
c123191_g1	200.943	864.642	-2.1053	2.5442e-22	9.365e-20
c164018_g1	388.685	1482.89	-1.9317	2.839e-22	1.0403e-19
c156551_g1	291.35	1145.46	-1.9751	7.028e-22	2.5238e-19
c168145_g2	138.152	649.826	-2.2338	7.3451e-22	2.6319e-19
c169534_g1	880.331	2940.16	-1.7398	9.8106e-22	3.4921e-19
c174161_g1	340.928	1283.1	-1.9121	1.3715e-21	4.8289e-19
c155447_g1	490.458	1799.28	-1.8752	1.4214e-21	4.9935e-19
c169676_g1	182.039	789.798	-2.1172	1.4617e-21	5.1243e-19
c164191_g1	743.615	3899.64	-2.3907	1.8015e-21	6.288e-19
c186104_g1	121.342	576.06	-2.2471	3.2955e-21	1.138e-18
c167963_g1	2289.17	7911.26	-1.7891	7.1124e-21	2.42e-18
c156236_g1	1184.34	3783.19	-1.6755	8.8509e-21	2.9864e-18
c157998_g1	5348.23	17021.2	-1.6702	1.95e-20	6.525e-18
c165780_g2	15.5296	184.671	-3.5719	2.0792e-20	6.9431e-18
c150640_g2	14.6403	177.459	-3.5995	4.5258e-20	1.4929e-17
c162321_g2	3.25051	108.118	-5.0558	2.2905e-19	7.2173e-17
c165780_g1	4.30119	118.297	-4.7815	2.6609e-19	8.3518e-17
c128836_g2	24.6509	285.001	-3.5313	2.9856e-19	9.335e-17
c140465_g1	218.55	1279.03	-2.549	3.5693e-19	1.1096e-16
c198762_g1	185.133	994.895	-2.426	3.6539e-19	1.1337e-16
c169503_g4	353.672	1229.66	-1.7978	5.0146e-19	1.5382e-16
c174945_g1	1190.27	3617.14	-1.6036	6.963e-19	2.1241e-16
c171627_g1	6940.86	20208.9	-1.5418	7.326e-19	2.2219e-16
c187402_g1	77.2532	401.676	-2.3784	8.9712e-19	2.7158e-16
c148702_g1	371.397	1432.08	-1.9471	1.2624e-18	3.8074e-16
c151448_g1	196.788	1704.46	-3.1146	1.2768e-18	3.8438e-16
c174409_g3	764.545	2352.65	-1.6216	1.7852e-18	5.3444e-16
c141180_g1	202.163	764.454	-1.9189	1.9269e-18	5.758e-16
c140018_g1	3.66736	107.23	-4.8698	2.8434e-18	8.4344e-16
c159595_g1	48.4532	291.698	-2.5898	4.6714e-18	1.3756e-15
c146903_g1	273.638	951.787	-1.7984	8.4441e-18	2.4465e-15
c166243_g1	339.553	1136.68	-1.7431	9.1729e-18	2.6482e-15
c169754_g2	34.9534	644.078	-4.2037	9.3029e-18	2.6762e-15
c173406_g8	11.2814	147.925	-3.7129	9.5103e-18	2.7262e-15
c167644_g11	44.5814	275.131	-2.6256	1.3814e-17	3.9114e-15
c158012_g2	86.4453	535.482	-2.631	1.5795e-17	4.4566e-15
c127473_g1	255.088	898.024	-1.8158	1.711e-17	4.8194e-15
c174200_g1	83.3457	396.194	-2.249	2.8371e-17	7.895e-15
c198618_g1	7.0018	123.272	-4.138	3.2883e-17	9.135e-15
c39021_g1	7.52098	149.09	-4.3091	3.8322e-17	1.0591e-14
c158342_g1	229.19	1148.54	-2.3252	4.2308e-17	1.1614e-14
c159263_g1	2243.94	6183.91	-1.4625	4.5759e-17	1.2519e-14
c166941_g5	101.487	444.138	-2.1297	4.8214e-17	1.3146e-14
c161581_g2	502.232	1546.89	-1.6229	5.0625e-17	1.3757e-14
c198249_g1	28263.1	75428.1	-1.4162	5.2879e-17	1.4322e-14
c139230_g1	2044.57	5791.29	-1.5021	8.0401e-17	2.1595e-14
c174706_g1	7731.46	20535.8	-1.4093	9.111e-17	2.435e-14
c163457_g1	279.885	933.174	-1.7373	1.2201e-16	3.2343e-14
c170735_g2	521.437	2313.01	-2.1492	1.3656e-16	3.6021e-14
c127447_g1	85.0846	383.887	-2.1737	1.4236e-16	3.7428e-14
c167947_g1	3527.38	14144.4	-2.0036	1.9819e-16	5.1357e-14
c169141_g4	20.8693	177.436	-3.0878	2.0462e-16	5.2856e-14
c157366_g1	235.164	792.665	-1.753	3.2093e-16	8.1726e-14
c164860_g6	0	63.9827	#NAME?	3.3649e-16	8.5419e-14
c143298_g1	194.686	688.866	-1.8231	3.5818e-16	9.0641e-14
c153193_g1	1521.68	4090.19	-1.4265	3.8469e-16	9.6895e-14
c167816_g2	44.1736	254.761	-2.5279	4.4072e-16	1.1084e-13
c172357_g1	0.851458	72.1448	-6.4048	4.4497e-16	1.1173e-13
c166607_g1	136.769	514.414	-1.9112	4.5325e-16	1.1346e-13
c151598_g1	402.718	3156	-2.9703	6.6401e-16	1.6444e-13
c150867_g1	1406.74	3839.91	-1.4487	7.2451e-16	1.7887e-13
c173578_g1	8.68935	121.491	-3.8055	7.4455e-16	1.8326e-13
c132868_g1	258.513	960.226	-1.8931	9.2002e-16	2.2441e-13
c168151_g8	61.5839	301.796	-2.2929	1.1422e-15	2.761e-13
c155442_g1	2.52971	88.6685	-5.1314	1.4191e-15	3.3948e-13
c71692_g1	18145.6	46141.4	-1.3464	1.6602e-15	3.9542e-13
c173715_g1	274.29	870.963	-1.6669	1.9406e-15	4.5951e-13
c132497_g1	9359.16	23751.9	-1.3436	2.138e-15	5.0404e-13
c172264_g2	101.817	473.273	-2.2167	2.5819e-15	6.0602e-13
c164250_g1	122.669	627.518	-2.3549	2.7094e-15	6.3505e-13
c152404_g2	1747.29	4587.56	-1.3926	2.7881e-15	6.5254e-13
c154221_g1	540.144	1842.59	-1.7703	3.4138e-15	7.8873e-13
c147867_g1	431.301	1263.88	-1.5511	3.6719e-15	8.4473e-13
c155535_g1	18408.1	86045.7	-2.2248	4.5699e-15	1.0483e-12
c114085_g1	26.3672	186.889	-2.8254	4.6381e-15	1.061e-12
c145687_g1	1631.68	7257.92	-2.1532	4.6705e-15	1.0669e-12
c161238_g3	10.8712	130.685	-3.5875	5.8598e-15	1.3329e-12
c133073_g1	486.882	1400.87	-1.5247	6.1299e-15	1.3924e-12
c174574_g3	8.81979	117.808	-3.7395	6.7602e-15	1.5313e-12
c168425_g1	38.5054	227.877	-2.5651	6.7826e-15	1.5342e-12
c161417_g4	250.201	1228.51	-2.2958	7.1437e-15	1.6114e-12
c167106_g3	918.107	2444.26	-1.4127	8.6285e-15	1.9382e-12
c159441_g1	352.537	1051.78	-1.577	8.8729e-15	1.9904e-12
c174687_g2	51.5801	361.073	-2.8074	9.8871e-15	2.2056e-12
c169426_g1	2.60737	81.1542	-4.96	1.2847e-14	2.8347e-12
c153649_g1	8087.82	20071.9	-1.3114	1.3117e-14	2.8905e-12
c174076_g3	175.667	598.495	-1.7685	1.3296e-14	2.9259e-12
c156899_g1	626.603	4413.44	-2.8163	1.7145e-14	3.7123e-12
c168480_g1	103.292	426.679	-2.0464	2.5589e-14	5.482e-12
c159611_g1	3939.31	9704.75	-1.3007	2.7492e-14	5.8663e-12
c211901_g1	21.7199	159.871	-2.8798	2.9395e-14	6.2559e-12
c134111_g1	5747.53	14015.2	-1.286	4.0417e-14	8.5233e-12
c151641_g1	202.951	2106.83	-3.3759	4.4224e-14	9.2777e-12
c113235_g1	139.044	491.226	-1.8208	5.4715e-14	1.1405e-11
c174265_g2	35.5684	205.159	-2.5281	6.4091e-14	1.3223e-11
c154535_g1	12.1854	123.747	-3.3442	6.5706e-14	1.3539e-11
c158296_g1	17783.6	43040.6	-1.2751	7.7079e-14	1.5782e-11
c160664_g1	1083.99	2745.91	-1.3409	8.0051e-14	1.637e-11
c173687_g1	93.0926	361.613	-1.9577	8.5188e-14	1.7377e-11
c48496_g1	1157.77	2916.79	-1.333	9.0974e-14	1.8533e-11
c171741_g3	62.049	275.946	-2.1529	9.6997e-14	1.9645e-11
c198258_g1	433.816	1202.98	-1.4715	9.7037e-14	1.9645e-11
c159859_g1	3.1326	127.476	-5.3467	1.0482e-13	2.1168e-11
c137137_g1	211.516	691.859	-1.7097	1.2083e-13	2.434e-11
c121917_g1	5273.88	12489.9	-1.2438	1.4795e-13	2.9656e-11
c131336_g1	3090.47	7440.76	-1.2676	1.4959e-13	2.9948e-11
c126257_g1	0	72.0563	#NAME?	1.6449e-13	3.2848e-11
c103465_g1	1967.91	4808.85	-1.289	1.7086e-13	3.4037e-11
c166557_g1	10059.3	28509.6	-1.5029	1.7589e-13	3.4953e-11
c94348_g1	5406.39	12863.9	-1.2506	1.8141e-13	3.6006e-11
c153917_g1	396.094	1320.73	-1.7374	1.8838e-13	3.7206e-11
c174163_g1	476.27	1304.77	-1.4539	2.1892e-13	4.3134e-11
c165124_g1	415.107	1139.43	-1.4568	2.2576e-13	4.4373e-11
c162315_g1	4818.52	11286.9	-1.228	2.5389e-13	4.9662e-11
c149918_g2	1000.46	2534.88	-1.3413	2.9401e-13	5.7164e-11
c98584_g1	3448.23	11299.7	-1.7124	3.1853e-13	6.1783e-11
c140983_g1	694.448	1785.9	-1.3627	3.2458e-13	6.2805e-11
c42764_g1	1425.5	3482	-1.2884	3.2982e-13	6.3743e-11
c158431_g1	95.0566	630.779	-2.7303	3.3711e-13	6.5074e-11
c171623_g1	529.765	1400.61	-1.4026	3.4311e-13	6.6154e-11
c174304_g1	22.7803	168.258	-2.8848	3.846e-13	7.3715e-11
c166462_g1	245.816	735.672	-1.5815	3.9051e-13	7.476e-11
c166072_g1	2469.03	5938.25	-1.2661	4.1805e-13	7.9749e-11
c143888_g1	71577.3	240521	-1.7486	4.4464e-13	8.4722e-11
c168732_g1	35.7395	195.052	-2.4483	4.717e-13	8.9561e-11
c150843_g2	8.20132	101.618	-3.6312	4.9551e-13	9.3753e-11
c162093_g3	973.322	2430.61	-1.3203	5.2992e-13	1.0003e-10
c158407_g1	44.08	218.522	-2.3096	5.3768e-13	1.0114e-10
c153241_g1	151.485	496.378	-1.7123	6.3829e-13	1.1883e-10
c140894_g1	664.505	1715.06	-1.3679	6.6121e-13	1.2295e-10
c104558_g1	15034.2	34927.6	-1.2161	6.8746e-13	1.2768e-10
c166557_g2	3277.58	8708.13	-1.4097	7.2866e-13	1.3441e-10
c160728_g1	1449.47	7250.31	-2.3225	7.3597e-13	1.3545e-10
c165335_g3	82.5832	320.856	-1.958	9.0351e-13	1.6479e-10
c171346_g1	57.8103	251.987	-2.124	9.1326e-13	1.6619e-10
c166011_g2	33.8339	189.708	-2.4872	9.8149e-13	1.7841e-10
c150925_g2	6.70024	92.5705	-3.7883	1.1622e-12	2.0938e-10
c131998_g1	29766.1	68079.3	-1.1935	1.2601e-12	2.2577e-10
c173008_g1	44.1611	213.857	-2.2758	1.4535e-12	2.5897e-10
c93769_g1	0.348067	52.3768	-7.2334	1.5369e-12	2.7292e-10
c157486_g1	1333.66	3198.96	-1.2622	1.5538e-12	2.7533e-10
c128915_g1	1080.52	3223	-1.5767	1.917e-12	3.3637e-10
c106186_g1	962.065	2348.69	-1.2876	2.2538e-12	3.9335e-10
c163349_g3	74.8684	293.781	-1.9723	2.3193e-12	4.0391e-10
c135535_g1	461.177	1260.07	-1.4501	2.7067e-12	4.6886e-10
c156427_g1	2063.33	4813.23	-1.222	2.8795e-12	4.9771e-10
c169285_g1	1737.53	4083.77	-1.2329	2.9099e-12	5.0244e-10
c160779_g1	290.985	801.631	-1.462	3.0184e-12	5.1896e-10
c154950_g1	1033.85	2467.33	-1.2549	3.1015e-12	5.3268e-10
c174551_g5	18.2987	133.367	-2.8656	3.1552e-12	5.4132e-10
c158088_g1	8023.33	22506.4	-1.4881	3.3438e-12	5.7308e-10
c171810_g1	821.046	1974.22	-1.2657	3.3877e-12	5.7999e-10
c42843_g1	519.485	1333.39	-1.3599	3.6917e-12	6.3003e-10
c171717_g2	229.858	670.836	-1.5452	3.8246e-12	6.493e-10
c115915_g1	27971.9	63173.3	-1.1753	3.8583e-12	6.5433e-10
c17148_g1	683.077	1691.65	-1.3083	3.8754e-12	6.5655e-10
c159369_g1	3348.34	7667.3	-1.1953	4.0826e-12	6.8876e-10
c160609_g1	9.57823	101.642	-3.4076	4.1659e-12	7.0208e-10
c160123_g1	42804.7	133885	-1.6452	4.806e-12	8.0661e-10
c163594_g4	53.6774	232.825	-2.1169	5.76e-12	9.6174e-10
c123070_g1	247.535	692.206	-1.4836	5.7949e-12	9.6657e-10
c154175_g1	87.4183	319.201	-1.8685	5.8496e-12	9.7469e-10
c158311_g1	247.392	713.058	-1.5272	6.1522e-12	1.023e-09
c154502_g4	3989.61	9094.66	-1.1888	6.3887e-12	1.0601e-09
c167338_g2	108.026	369.858	-1.7756	6.6248e-12	1.0971e-09
c164513_g1	502.334	1278.44	-1.3477	6.6399e-12	1.0985e-09
c123480_g1	2381.11	5487.46	-1.2045	6.7807e-12	1.1206e-09
c170155_g2	816.803	1937.88	-1.2464	6.8697e-12	1.1318e-09
c163479_g1	3.3035	90.1782	-4.7707	7.0626e-12	1.1624e-09
c141715_g1	2249.78	5154.75	-1.1961	7.3613e-12	1.2079e-09
c170120_g4	36.8897	189.853	-2.3636	7.51e-12	1.2311e-09
c162388_g1	303.158	810.251	-1.4183	7.9149e-12	1.2962e-09
c174070_g7	4.03079	75.0323	-4.2184	8.553e-12	1.3936e-09
c4837_g1	12.5646	110.993	-3.143	8.6455e-12	1.4058e-09
c163489_g3	0.363642	55.0281	-7.2415	8.7222e-12	1.4169e-09
c133843_g2	22.2757	140.778	-2.6599	1.0029e-11	1.6178e-09
c161802_g1	2827.06	6933.85	-1.2944	1.0509e-11	1.6902e-09
c169790_g6	12.4004	196.915	-3.9891	1.0929e-11	1.7542e-09
c163389_g1	719.681	1717.03	-1.2545	1.1621e-11	1.8635e-09
c147917_g1	284.787	778.956	-1.4517	1.2357e-11	1.9776e-09
c106426_g1	22.9478	284.212	-3.6305	1.2979e-11	2.0711e-09
c158511_g1	14.8644	115.74	-2.961	1.3319e-11	2.1232e-09
c158374_g1	150.184	469.643	-1.6448	1.4545e-11	2.3104e-09
c149499_g1	2772.92	6174.01	-1.1548	1.4704e-11	2.3302e-09
c164860_g3	156.086	475.467	-1.607	1.4871e-11	2.3543e-09
c161583_g1	161.791	491.497	-1.6031	1.5182e-11	2.4012e-09
c163614_g1	28.0232	260.644	-3.2174	1.5238e-11	2.4078e-09
c168357_g2	45.2273	206.39	-2.1901	1.551e-11	2.4484e-09
c172456_g1	18.146	125.743	-2.7928	1.6013e-11	2.5204e-09
c167866_g2	1153.13	2715.95	-1.2359	1.7121e-11	2.687e-09
c166238_g3	43.614	224.224	-2.3621	1.821e-11	2.8467e-09
c141706_g1	7188.81	15785.3	-1.1348	1.9108e-11	2.9842e-09
c137638_g1	2.33696	61.8298	-4.7256	2.144e-11	3.3357e-09
c165759_g1	270.469	730.906	-1.4342	2.1724e-11	3.3733e-09
c163280_g1	2611.4	5821.24	-1.1565	2.2841e-11	3.54e-09
c156729_g1	228.321	635.853	-1.4776	2.4065e-11	3.7154e-09
c157547_g1	0	43.2439	#NAME?	2.4893e-11	3.8361e-09
c224200_g1	1451.97	3318.47	-1.1925	2.6008e-11	3.9964e-09
c142840_g2	214.199	596.02	-1.4764	2.7877e-11	4.2754e-09
c132540_g1	1571.65	3559.21	-1.1793	2.8776e-11	4.4009e-09
c158905_g1	5.849	81.0838	-3.7932	2.8771e-11	4.4009e-09
c161969_g1	1883.24	6111.59	-1.6983	2.9185e-11	4.4593e-09
c153576_g1	7403.59	16215.3	-1.1311	2.9288e-11	4.4707e-09
c169028_g1	6655.85	27427.9	-2.0429	2.9449e-11	4.4911e-09
c166378_g2	1328.92	3019.23	-1.1839	3.14e-11	4.7751e-09
c150068_g1	902.952	2115.89	-1.2285	3.4133e-11	5.1762e-09
c173824_g1	91.8249	314.375	-1.7755	3.6004e-11	5.4345e-09
c152833_g1	7643.54	20254.2	-1.4059	3.605e-11	5.4364e-09
c172663_g1	2015.48	4640.29	-1.2031	3.6449e-11	5.4914e-09
c141240_g1	2512.72	5607.26	-1.158	3.7143e-11	5.5856e-09
c173406_g12	2.49877	63.746	-4.673	3.7611e-11	5.6507e-09
c132692_g2	973.814	2262.03	-1.2159	3.7685e-11	5.6566e-09
c140541_g1	0.696134	50.1618	-6.1711	4.2964e-11	6.4192e-09
c162234_g1	116.684	378.995	-1.6996	4.4121e-11	6.586e-09
c163809_g3	144.94	435.489	-1.5872	4.4502e-11	6.6367e-09
c173703_g3	89.7187	312.995	-1.8027	5.4458e-11	8.0547e-09
c168192_g1	2363.69	5212.61	-1.141	5.6098e-11	8.2897e-09
c168073_g2	35.9567	173.058	-2.2669	5.6969e-11	8.4031e-09
c156367_g1	1687.98	3763.44	-1.1568	6.0552e-11	8.9235e-09
c127020_g1	213.41	608.218	-1.511	6.3828e-11	9.3807e-09
c146495_g1	51.7162	217.618	-2.0731	6.5605e-11	9.6243e-09
c104591_g1	3272.32	7132.9	-1.1242	7.5605e-11	1.0982e-08
c149622_g1	1653.07	3625.47	-1.133	7.977e-11	1.1525e-08
c170154_g1	317.618	808.618	-1.3482	8.4569e-11	1.2186e-08
c149519_g1	165.769	2311.17	-3.8014	9.2222e-11	1.3241e-08
c158737_g2	3248.69	6961.76	-1.0996	9.8081e-11	1.4008e-08
c130647_g1	677.091	1594.65	-1.2358	1.1164e-10	1.5792e-08
c104889_g1	98.1323	322.04	-1.7144	1.1357e-10	1.605e-08
c169012_g2	2.47671	57.887	-4.5467	1.2541e-10	1.7616e-08
c96295_g1	811.081	1840.11	-1.1819	1.2788e-10	1.7948e-08
c198244_g1	1758.41	3868.32	-1.1374	1.3157e-10	1.8386e-08
c155105_g1	34.1915	165.727	-2.2771	1.4801e-10	2.0611e-08
c169853_g6	23.4518	221.8	-3.2415	1.5843e-10	2.1987e-08
c147118_g1	2.80011	61.7896	-4.4638	1.7103e-10	2.3655e-08
c134374_g1	1696.81	3707.82	-1.1277	1.7519e-10	2.4168e-08
c160020_g1	307.442	774.148	-1.3323	1.8949e-10	2.6096e-08
c145212_g1	3.00216	62.9658	-4.3905	1.919e-10	2.6384e-08
c171400_g1	2545.32	5441.14	-1.0961	2.0339e-10	2.7868e-08
c133669_g1	7.06388	80.9533	-3.5186	2.0369e-10	2.7886e-08
c161726_g1	923.374	2517.74	-1.4471	2.133e-10	2.9103e-08
c156635_g1	2115.17	4607.9	-1.1233	2.1972e-10	2.9954e-08
c158649_g1	1574.03	3437.21	-1.1268	2.2406e-10	3.0495e-08
c165293_g1	26.0614	260.964	-3.3239	2.3091e-10	3.1374e-08
c134267_g1	6.17501	74.3267	-3.5894	2.4534e-10	3.3251e-08
c154697_g1	59.9669	226.338	-1.9162	2.46e-10	3.3313e-08
c112497_g1	5.79579	72.8334	-3.6515	2.5476e-10	3.447e-08
c130486_g1	17.5029	115.436	-2.7214	2.7114e-10	3.6625e-08
c162607_g1	234.025	656.807	-1.4888	2.8494e-10	3.8361e-08
c149445_g1	22491	82294.6	-1.8714	2.8847e-10	3.8804e-08
c43081_g1	23.5197	135.365	-2.5249	2.8889e-10	3.8828e-08
c164158_g1	3.28814	62.686	-4.2528	2.955e-10	3.9651e-08
c168542_g1	8.31683	85.069	-3.3545	3.1072e-10	4.1625e-08
c170366_g7	386.823	1251.17	-1.6935	3.2405e-10	4.3267e-08
c155600_g1	1590.07	3456	-1.12	3.7794e-10	5.0091e-08
c164071_g1	705.017	1606.86	-1.1885	3.9815e-10	5.2639e-08
c143129_g1	2399.47	5109.55	-1.0905	4.0113e-10	5.2947e-08
c156271_g1	280.991	717.766	-1.353	4.5116e-10	5.9406e-08
c134148_g1	22271.1	46179.1	-1.0521	4.5678e-10	6.0097e-08
c169446_g1	315.76	787.465	-1.3184	4.8073e-10	6.3043e-08
c154303_g1	798.747	1767.94	-1.1463	5.0481e-10	6.5988e-08
c149421_g1	272.93	691.554	-1.3413	5.0684e-10	6.6041e-08
c163658_g1	605.156	1517.28	-1.3261	5.1081e-10	6.6503e-08
c163709_g1	3602.81	7582.92	-1.0736	5.2802e-10	6.8578e-08
c167623_g2	12510	25946.3	-1.0524	5.3221e-10	6.9012e-08
c140842_g1	60.2622	221.017	-1.8748	5.6865e-10	7.3502e-08
c160975_g1	108.99	330.728	-1.6015	5.7158e-10	7.3821e-08
c104822_g2	812.69	1803.91	-1.1504	5.7325e-10	7.395e-08
c237057_g1	16882	34824.3	-1.0446	5.9612e-10	7.6624e-08
c158607_g1	272.914	687.559	-1.333	6.0416e-10	7.7412e-08
c172832_g1	1621.58	3499.7	-1.1098	6.0399e-10	7.7412e-08
c167436_g1	400.248	955.224	-1.2549	6.1877e-10	7.9222e-08
c106185_g1	137.457	519.562	-1.9183	6.2344e-10	7.9694e-08
c174116_g2	116.791	354.559	-1.6021	6.4583e-10	8.249e-08
c157663_g1	1012.22	3931.6	-1.9576	6.4992e-10	8.2947e-08
c142410_g1	4720.23	9780.83	-1.0511	6.6716e-10	8.4975e-08
c174739_g1	628.572	1830.49	-1.5421	6.7403e-10	8.5661e-08
c171781_g10	87.7623	282.988	-1.6891	6.7899e-10	8.6182e-08
c152938_g1	23.2744	128.421	-2.4641	6.8644e-10	8.7059e-08
c158864_g1	1695.02	3602.8	-1.0878	6.9504e-10	8.8081e-08
c161530_g5	3.45883	60.0836	-4.1186	6.9868e-10	8.8474e-08
c164199_g1	4.27025	65.5021	-3.9391	7.0649e-10	8.9392e-08
c155236_g1	120.941	808.18	-2.7404	7.0824e-10	8.9544e-08
c163102_g1	72.5222	251.151	-1.7921	7.3281e-10	9.2434e-08
c157939_g1	76.6821	264.607	-1.7869	7.6171e-10	9.593e-08
c165901_g2	794.896	1750.13	-1.1386	7.6925e-10	9.6804e-08
c148036_g1	871.315	1928.27	-1.146	7.8679e-10	9.8935e-08
c151727_g1	7955.85	16455.9	-1.0485	8.0546e-10	1.012e-07
c159337_g1	7000.09	14461.6	-1.0468	8.2457e-10	1.0352e-07
c36159_g1	76.9824	259.662	-1.754	8.3158e-10	1.0432e-07
c169752_g1	960.557	3823.03	-1.9928	8.5048e-10	1.0637e-07
c173748_g2	129.935	380.694	-1.5508	8.5677e-10	1.0699e-07
c133188_g1	6003.23	12355.9	-1.0414	8.6662e-10	1.0797e-07
c113331_g1	777.77	1701.69	-1.1296	8.7373e-10	1.087e-07
c106647_g1	3462.06	7177.71	-1.0519	8.82e-10	1.0963e-07
c48634_g1	14608.9	29727.8	-1.025	9.3898e-10	1.1653e-07
c138922_g1	300.629	1085.04	-1.8517	1.0093e-09	1.2507e-07
c168210_g4	9.9356	84.8223	-3.0938	1.0149e-09	1.2567e-07
c146639_g1	654.274	1467.28	-1.1652	1.0425e-09	1.2878e-07
c158128_g1	504.384	1171.29	-1.2155	1.0509e-09	1.2963e-07
c165335_g1	8.81979	83.1232	-3.2364	1.1156e-09	1.374e-07
c84858_g1	3272.75	6741.95	-1.0427	1.1361e-09	1.396e-07
c173976_g1	147.63	406.977	-1.463	1.1453e-09	1.4062e-07
c173097_g2	33.3115	161.879	-2.2808	1.1727e-09	1.4367e-07
c42550_g1	448.646	2706.2	-2.5926	1.1832e-09	1.4463e-07
c157007_g1	1427.95	3032.07	-1.0864	1.2076e-09	1.4749e-07
c158198_g1	1.51666	48.4258	-4.9968	1.2423e-09	1.5151e-07
c171882_g7	6.38981	74.1663	-3.5369	1.3164e-09	1.6006e-07
c171524_g1	151.113	451.04	-1.5776	1.3199e-09	1.6036e-07
c166011_g1	45.8497	268.515	-2.55	1.3576e-09	1.6458e-07
c174897_g3	9.38549	82.8135	-3.1414	1.3715e-09	1.6614e-07
c27081_g1	419.812	973.697	-1.2137	1.3974e-09	1.6903e-07
c168498_g1	423.124	966.188	-1.1912	1.4099e-09	1.7041e-07
c160012_g1	802.797	1742.49	-1.118	1.4673e-09	1.7669e-07
c142543_g1	2761.81	5868.65	-1.0874	1.533e-09	1.8446e-07
c85645_g1	2563.1	5319.13	-1.0533	1.5577e-09	1.8729e-07
c166608_g4	65.0464	231.326	-1.8304	1.5602e-09	1.8746e-07
c98613_g1	1309.12	2764.42	-1.0784	1.7778e-09	2.1265e-07
c167308_g1	181.124	478.203	-1.4006	1.8986e-09	2.2626e-07
c113619_g1	0	35.0239	#NAME?	1.9138e-09	2.2791e-07
c158036_g1	71.678	326.374	-2.1869	1.9446e-09	2.314e-07
c164799_g1	179.919	490.55	-1.4471	1.9795e-09	2.3521e-07
c147780_g1	2.13513	52.3067	-4.6146	2.0857e-09	2.4747e-07
c154475_g1	857.566	1845.57	-1.1058	2.1989e-09	2.6048e-07
c174227_g2	12.1328	91.265	-2.9111	2.2643e-09	2.6768e-07
c171896_g1	1.19953	44.7556	-5.2215	2.2709e-09	2.6826e-07
c166504_g2	1172.78	2476.21	-1.0782	2.3053e-09	2.7213e-07
c164679_g7	23.6625	123.945	-2.389	2.4099e-09	2.8407e-07
c226084_g1	39.1538	164.099	-2.0673	2.4303e-09	2.8627e-07
c153164_g1	66.0048	267.212	-2.0173	2.5304e-09	2.9783e-07
c167959_g1	793.545	3166.71	-1.9966	2.7508e-09	3.2284e-07
c167169_g2	914.53	1952.3	-1.0941	2.8053e-09	3.2829e-07
c171784_g2	7.55818	75.8211	-3.3265	2.918e-09	3.4098e-07
c152876_g1	44.8631	202.836	-2.1767	2.9787e-09	3.4782e-07
c121796_g1	993.853	2123.83	-1.0956	3.054e-09	3.5584e-07
c168109_g1	132.641	367.904	-1.4718	3.064e-09	3.5675e-07
c164311_g1	83.1736	265.206	-1.6729	3.0993e-09	3.6061e-07
c141321_g1	419.563	1868.7	-2.1551	3.1456e-09	3.6573e-07
c142515_g1	385.334	891.594	-1.2103	3.1647e-09	3.6689e-07
c159666_g1	79.4381	260.065	-1.711	3.396e-09	3.9314e-07
c42084_g1	107.663	323.839	-1.5888	3.4236e-09	3.9605e-07
c168022_g1	2310.35	4735.4	-1.0354	3.4887e-09	4.0301e-07
c171080_g6	66.2764	227.032	-1.7763	3.5748e-09	4.1207e-07
c171524_g2	86.7466	269.69	-1.6364	3.6022e-09	4.1465e-07
c160741_g1	2453.24	4958.96	-1.0153	3.6215e-09	4.1628e-07
c161059_g1	1274.87	2646.91	-1.054	3.6726e-09	4.2185e-07
c168434_g1	4.56533	61.0231	-3.7406	3.8691e-09	4.4348e-07
c127525_g1	44.4505	175.349	-1.98	3.9128e-09	4.4817e-07
c143402_g2	1597.6	3273.4	-1.0349	4.0761e-09	4.6588e-07
c143119_g1	5162.19	10355.1	-1.0043	4.0804e-09	4.6605e-07
c164305_g1	0.425729	37.7529	-6.4705	4.0856e-09	4.6631e-07
c168499_g1	408.582	3033.88	-2.8925	4.1662e-09	4.7418e-07
c188705_g1	21.5958	115.998	-2.4253	4.5884e-09	5.2004e-07
c185086_g1	96.1916	857.656	-3.1564	4.6303e-09	5.2405e-07
c157741_g2	102.226	454.485	-2.1525	4.7889e-09	5.4087e-07
c167571_g1	40.0963	243.013	-2.5995	4.8388e-09	5.4608e-07
c48476_g1	45.7794	174.673	-1.9319	4.8418e-09	5.4608e-07
c141903_g1	2.70061	52.3759	-4.2775	4.8466e-09	5.4624e-07
c175538_g1	23.2989	120.036	-2.3651	5.0245e-09	5.655e-07
c152003_g1	1882.91	3839.09	-1.0278	5.1831e-09	5.8134e-07
c78828_g1	0	38.0123	#NAME?	5.2137e-09	5.8437e-07
c167503_g1	38.0354	492.598	-3.695	5.4847e-09	6.1421e-07
c150645_g1	1946.14	3971.97	-1.0292	5.5239e-09	6.1785e-07
c152967_g1	2.11955	49.6903	-4.5511	5.5373e-09	6.1892e-07
c165472_g1	3183.22	7131.62	-1.1637	6.0638e-09	6.759e-07
c198700_g1	9.18344	78.9498	-3.1038	6.1173e-09	6.814e-07
c172191_g1	16.5028	139.364	-3.0781	6.3508e-09	7.0547e-07
c211445_g1	67.2462	226.821	-1.754	6.9016e-09	7.6455e-07
c237342_g1	1856.03	4398.13	-1.2447	7.1698e-09	7.9209e-07
c123070_g2	334.819	768.921	-1.1995	7.4591e-09	8.2294e-07
c214885_g1	38.542	155.238	-2.01	7.5005e-09	8.2694e-07
c149517_g1	73665.7	175245	-1.2503	8.0417e-09	8.8241e-07
c134639_g1	126.3	345.338	-1.4512	8.3412e-09	9.1341e-07
c143321_g1	18.3612	106.308	-2.5335	8.7123e-09	9.5211e-07
c164754_g1	1233.23	2520.39	-1.0312	8.7207e-09	9.5239e-07
c162853_g1	35.7151	151.36	-2.0834	9.0573e-09	9.8649e-07
c155204_g3	29.5952	136.856	-2.2092	9.23e-09	1.0046e-06
c106931_g1	1980.3	18317	-3.2094	9.4223e-09	1.0235e-06
c137994_g1	745.417	1595.16	-1.0976	9.7177e-09	1.0514e-06
c166709_g1	317.072	798.459	-1.3324	9.7165e-09	1.0514e-06
c171639_g1	198.334	498.256	-1.329	9.8723e-09	1.0667e-06
c165432_g2	16.4338	99.4783	-2.5977	1.0134e-08	1.092e-06
c172103_g1	21.1482	111.434	-2.3976	1.0318e-08	1.1104e-06
c163285_g1	69.7597	228.642	-1.7126	1.0463e-08	1.1237e-06
c170681_g1	237.454	571.017	-1.2659	1.0631e-08	1.141e-06
c229989_g1	2.91802	50.7252	-4.1196	1.0707e-08	1.1484e-06
c172677_g4	20.6357	111.962	-2.4398	1.0729e-08	1.15e-06
c172080_g5	259.469	646.205	-1.3164	1.1374e-08	1.2175e-06
c144742_g1	0.851458	38.6227	-5.5034	1.1611e-08	1.2396e-06
c167746_g1	7095.83	13950.4	-0.97527	1.1602e-08	1.2396e-06
c152294_g1	3353.02	7560.7	-1.1731	1.1624e-08	1.2402e-06
c169753_g6	0	31.6879	#NAME?	1.1953e-08	1.2719e-06
c170029_g2	15.7844	97.0628	-2.6204	1.2364e-08	1.3131e-06
c146670_g2	3607.82	7099.17	-0.97652	1.2716e-08	1.3469e-06
c27862_g1	112.604	313.103	-1.4754	1.2961e-08	1.3702e-06
c169731_g1	2102.74	4230.1	-1.0084	1.3491e-08	1.4244e-06
c173324_g5	48.6213	179.004	-1.8803	1.3775e-08	1.4515e-06
c140011_g1	29171	61768	-1.0823	1.4056e-08	1.4802e-06
c162246_g1	583.723	1334.47	-1.1929	1.4084e-08	1.4822e-06
c84948_g1	61755	119406	-0.95125	1.4476e-08	1.5214e-06
c173088_g1	9.99748	76.3933	-2.9338	1.476e-08	1.5503e-06
c162358_g1	370.488	828.139	-1.1604	1.479e-08	1.5524e-06
c143884_g1	2872.21	5610.62	-0.966	1.4888e-08	1.5616e-06
c169372_g1	43.6761	182.915	-2.0663	1.4901e-08	1.5621e-06
c162720_g1	2.32139	70.8405	-4.9315	1.4954e-08	1.5665e-06
c158919_g1	1.0442	40.8027	-5.2882	1.5217e-08	1.5921e-06
c140047_g1	960.909	1982.24	-1.0447	1.5482e-08	1.6167e-06
c135337_g1	8.62748	123.283	-3.8369	1.5822e-08	1.6511e-06
c174320_g2	9.64032	79.7671	-3.0486	1.6194e-08	1.6855e-06
c157974_g1	1529.48	3085.34	-1.0124	1.666e-08	1.7307e-06
c164908_g1	29.9835	469.573	-3.9691	1.7272e-08	1.7909e-06
c133914_g1	1012.33	2081.11	-1.0397	1.7285e-08	1.7911e-06
c158192_g1	22.5002	114.193	-2.3435	1.7428e-08	1.8036e-06
c164159_g1	119.929	330.014	-1.4603	1.7447e-08	1.8039e-06
c157830_g2	222.832	542.533	-1.2838	1.8133e-08	1.8707e-06
c155893_g1	55.6914	202.369	-1.8615	1.8169e-08	1.8731e-06
c131641_g1	505.94	1681.14	-1.7324	1.8197e-08	1.8748e-06
c171137_g1	9.28598	74.0891	-2.9961	1.8734e-08	1.9216e-06
c172752_g3	16.4364	94.908	-2.5296	1.8765e-08	1.9236e-06
c138659_g1	2287.16	4479.17	-0.96968	1.9104e-08	1.9571e-06
c176575_g1	12.3721	364.121	-4.8793	1.9423e-08	1.9859e-06
c164876_g4	59.8773	351.763	-2.5545	1.9605e-08	2.0033e-06
c171137_g4	8.14854	69.4665	-3.0917	1.994e-08	2.0362e-06
c157293_g1	69.754	298.537	-2.0976	2.0446e-08	2.0866e-06
c169722_g4	48.167	190.692	-1.9851	2.1216e-08	2.1597e-06
c174875_g1	5.48535	62.1841	-3.5029	2.1261e-08	2.163e-06
c174907_g1	1686.8	3615.12	-1.0998	2.1771e-08	2.2107e-06
c145045_g1	217.059	520.17	-1.2609	2.1893e-08	2.2215e-06
c150484_g1	4148.18	8009.59	-0.94925	2.2318e-08	2.2577e-06
c166224_g1	1978.85	4285.8	-1.1149	2.235e-08	2.2594e-06
c156448_g1	352.795	771.794	-1.1294	2.3993e-08	2.4166e-06
c172850_g2	385.289	1083.28	-1.4914	2.3982e-08	2.4166e-06
c173076_g9	310.422	706.605	-1.1867	2.4191e-08	2.435e-06
c171051_g2	49.0037	173.799	-1.8265	2.434e-08	2.4485e-06
c152432_g1	4182.53	9737.02	-1.2191	2.5071e-08	2.5142e-06
c158035_g1	1946.07	4814.34	-1.3068	2.5332e-08	2.5389e-06
c170687_g5	32.118	136.756	-2.0901	2.5651e-08	2.5692e-06
c121960_g1	1187.72	2369.59	-0.99644	2.5719e-08	2.5729e-06
c116863_g1	1244.82	2477.8	-0.99313	2.6888e-08	2.6831e-06
c143295_g1	9477.91	18003.8	-0.92566	2.829e-08	2.8196e-06
c42035_g2	11.9617	82.922	-2.7933	2.848e-08	2.8368e-06
c173719_g3	390.414	864.585	-1.147	2.8537e-08	2.8407e-06
c164667_g1	702.314	1447.38	-1.0433	3.0588e-08	3.0226e-06
c153641_g1	3808.67	7393.38	-0.95695	3.0724e-08	3.0342e-06
c163118_g1	609.047	2084.45	-1.775	3.1238e-08	3.0811e-06
c7450_g1	17.4032	95.7304	-2.4596	3.2887e-08	3.2379e-06
c152423_g1	7409.69	13994.8	-0.91741	3.3055e-08	3.2505e-06
c162320_g2	226.226	544.311	-1.2667	3.3163e-08	3.2591e-06
c133196_g1	151.242	386.764	-1.3546	3.3754e-08	3.3126e-06
c173736_g2	58.7299	195.289	-1.7334	3.3769e-08	3.3126e-06
c133348_g1	1274.01	2532.93	-0.99143	3.4721e-08	3.402e-06
c80143_g1	503.943	1074.73	-1.0926	3.4814e-08	3.4069e-06
c169003_g1	5.11523	56.7548	-3.4719	3.5884e-08	3.501e-06
c146702_g1	55.1781	184.779	-1.7436	3.6047e-08	3.5127e-06
c157598_g1	467.955	1001.28	-1.0974	3.6934e-08	3.5862e-06
c154702_g1	1.48551	41.556	-4.806	3.7172e-08	3.605e-06
c170154_g3	543.19	1234.39	-1.1843	3.8887e-08	3.7623e-06
c163022_g1	368.694	870.031	-1.2386	3.9046e-08	3.7754e-06
c95334_g1	28.8837	127.027	-2.1368	3.9089e-08	3.7773e-06
c172680_g2	24.5828	115.05	-2.2265	3.9557e-08	3.8203e-06
c169653_g1	29.4205	125.148	-2.0887	4.031e-08	3.8884e-06
c168706_g4	50.2686	207.24	-2.0436	4.0735e-08	3.927e-06
c76229_g1	4916.23	9432.79	-0.94013	4.0944e-08	3.9448e-06
c170113_g1	184.494	757.502	-2.0377	4.1577e-08	3.9987e-06
c161185_g1	37.1965	191.535	-2.3644	4.1991e-08	4.0298e-06
c161109_g1	2253.1	4707.7	-1.0631	4.2318e-08	4.0531e-06
c166688_g1	1140.65	3014.23	-1.4019	4.2828e-08	4.093e-06
c172742_g2	85.5194	252.153	-1.56	4.3717e-08	4.1723e-06
c172163_g1	43.9348	159.562	-1.8607	4.3773e-08	4.1752e-06
c165834_g1	372.36	815.324	-1.1307	4.4474e-08	4.2345e-06
c164317_g1	2323.61	4449.77	-0.93736	4.5169e-08	4.2957e-06
c71809_g1	2183.11	4331.9	-0.98861	4.5149e-08	4.2957e-06
c237159_g1	43.6017	199.316	-2.1926	4.5613e-08	4.3353e-06
c185309_g1	194.614	467.878	-1.2655	4.5798e-08	4.3504e-06
c153612_g1	63.1228	203.612	-1.6896	4.5977e-08	4.3649e-06
c27825_g1	985.647	1969.57	-0.99873	4.6345e-08	4.3946e-06
c132791_g1	1957.66	3816.53	-0.96313	4.7011e-08	4.4525e-06
c174879_g1	24.5447	113.438	-2.2084	4.7065e-08	4.4551e-06
c154161_g1	0	72.8186	#NAME?	4.8441e-08	4.5779e-06
c158465_g1	81.2561	244.533	-1.5895	4.8552e-08	4.5851e-06
c173861_g1	236.299	548.995	-1.2162	5.0196e-08	4.7266e-06
c6710_g1	330.452	724.463	-1.1325	5.0192e-08	4.7266e-06
c143903_g1	16762.9	31859.4	-0.92645	5.0452e-08	4.7479e-06
c173576_g2	93.3599	286.169	-1.616	5.0607e-08	4.7597e-06
c159323_g1	1385.32	2740.67	-0.98431	5.1472e-08	4.8355e-06
c169216_g1	310.154	690.789	-1.1553	5.159e-08	4.8438e-06
c145281_g1	432.512	927.974	-1.1013	5.2327e-08	4.9101e-06
c163286_g1	741.163	1495.59	-1.0129	5.298e-08	4.9656e-06
c174450_g6	42.0385	156.426	-1.8957	5.7856e-08	5.3945e-06
c163136_g1	19.4357	122.113	-2.6514	5.8634e-08	5.4639e-06
c48632_g1	1428.98	2796.64	-0.96871	5.9031e-08	5.4978e-06
c168519_g1	1099	2278.44	-1.0519	5.9933e-08	5.5754e-06
c155431_g1	464.654	972.05	-1.0649	6.0004e-08	5.5788e-06
c115400_g1	6.80017	65.802	-3.2745	6.0531e-08	5.6245e-06
c165911_g1	24.8242	165.121	-2.7337	6.1109e-08	5.675e-06
c165415_g2	129.028	334.376	-1.3738	6.1482e-08	5.7064e-06
c156815_g1	61.9093	197.539	-1.6739	6.2307e-08	5.7796e-06
c163396_g1	30.35	124.721	-2.0389	6.2687e-08	5.8115e-06
c160578_g2	36.7212	144.107	-1.9725	6.3072e-08	5.8439e-06
c118618_g2	21.4337	155.991	-2.8635	6.3176e-08	5.8502e-06
c157170_g1	939.672	1855.73	-0.98176	6.4153e-08	5.9338e-06
c152286_g1	101.054	330.415	-1.7092	6.4461e-08	5.9589e-06
c165577_g1	2521.69	4955.53	-0.97465	6.5198e-08	6.0202e-06
c155092_g1	731.259	1501.8	-1.0382	6.5824e-08	6.0745e-06
c172614_g9	111.202	299.084	-1.4274	6.6758e-08	6.1502e-06
c158839_g1	25122.5	53365.7	-1.0869	6.7989e-08	6.2567e-06
c170610_g4	9.67752	89.4174	-3.2078	6.7991e-08	6.2567e-06
c173661_g1	36.6751	142.855	-1.9617	7.0099e-08	6.4407e-06
c174117_g1	0.363642	36.2762	-6.6404	7.0111e-08	6.4407e-06
c122367_g3	127.2	331.144	-1.3804	7.0365e-08	6.4605e-06
c167011_g1	152.006	384.435	-1.3386	7.0913e-08	6.5071e-06
c165425_g1	97.5196	272.216	-1.481	7.3503e-08	6.7219e-06
c168101_g3	52.9599	212.336	-2.0034	7.4231e-08	6.777e-06
c159912_g2	180.672	845.562	-2.2265	7.4767e-08	6.8221e-06
c140543_g1	244.759	599.067	-1.2914	7.859e-08	7.1507e-06
c156209_g1	4692.02	12177.9	-1.376	8.2383e-08	7.4833e-06
c154351_g1	847.005	1683.05	-0.99064	8.3007e-08	7.5357e-06
c149649_g1	1196.74	2356.27	-0.97739	8.459e-08	7.6708e-06
c156084_g1	15107.2	29649.5	-0.97277	8.5035e-08	7.7069e-06
c75977_g1	1621.84	3107.84	-0.93828	8.5936e-08	7.7841e-06
c168008_g1	333.65	709.551	-1.0886	8.7113e-08	7.882e-06
c170601_g4	6.76254	61.9329	-3.1951	8.7966e-08	7.9458e-06
c133678_g1	537.565	1091.04	-1.0212	8.8819e-08	8.0184e-06
c171808_g1	3935.84	7409.69	-0.91274	9.0089e-08	8.115e-06
c169196_g2	21.2232	103.324	-2.2835	9.0532e-08	8.1503e-06
c154799_g1	657.616	1324.06	-1.0097	9.083e-08	8.1681e-06
c123339_g1	336.886	728.74	-1.1131	9.2334e-08	8.2988e-06
c152458_g1	1177.05	2276.74	-0.9518	9.3166e-08	8.3643e-06
c155601_g1	206.927	490.521	-1.2452	9.3326e-08	8.374e-06
c172080_g4	670.031	1361.59	-1.023	9.5442e-08	8.5496e-06
c42744_g1	10493.8	21270.8	-1.0193	9.6252e-08	8.6174e-06
c48567_g1	391.084	837.367	-1.0984	9.6608e-08	8.6432e-06
c158793_g2	59.7406	194.934	-1.7062	9.9636e-08	8.8811e-06
c174791_g1	21.3939	104.013	-2.2815	1.0008e-07	8.911e-06
c171677_g1	319.63	702.961	-1.137	1.0285e-07	9.1371e-06
c132728_g1	977.174	1923.25	-0.97686	1.0391e-07	9.2165e-06
c169904_g2	26.2428	119.045	-2.1815	1.0527e-07	9.327e-06
c188445_g1	207.968	477.076	-1.1979	1.0555e-07	9.3462e-06
c157548_g1	2046.56	4253.55	-1.0555	1.062e-07	9.3942e-06
c187840_g1	106.78	285.58	-1.4193	1.0617e-07	9.3942e-06
c185198_g1	564.79	1156.65	-1.0342	1.0673e-07	9.4352e-06
c161261_g1	292.074	647.353	-1.1482	1.068e-07	9.4362e-06
c115346_g1	2566.68	4882.35	-0.92767	1.0799e-07	9.5177e-06
c225560_g1	22.248	103.917	-2.2237	1.0801e-07	9.5177e-06
c170726_g2	120.519	317.11	-1.3957	1.0968e-07	9.6541e-06
c168209_g1	598.209	1208.9	-1.015	1.1e-07	9.6769e-06
c169899_g1	66.9375	206.564	-1.6257	1.1181e-07	9.8308e-06
c152056_g1	1286.56	2562.73	-0.99416	1.1218e-07	9.8578e-06
c225248_g1	526.62	1086.94	-1.0454	1.1653e-07	1.0235e-05
c157624_g2	410.36	851.946	-1.0539	1.2142e-07	1.0653e-05
c71670_g1	3563.02	6973.18	-0.96871	1.2189e-07	1.0688e-05
c141711_g1	2803.28	5242.42	-0.90312	1.2286e-07	1.0768e-05
c160508_g1	730.144	1477.76	-1.0172	1.2554e-07	1.0985e-05
c172140_g2	11.2569	77.3311	-2.7802	1.2623e-07	1.1033e-05
c155948_g2	542.982	1125.34	-1.0514	1.2751e-07	1.1139e-05
c150551_g2	3.57412	50.0935	-3.809	1.3039e-07	1.1384e-05
c151682_g1	622.297	1250.03	-1.0063	1.3141e-07	1.1468e-05
c159780_g1	368.458	776.066	-1.0747	1.3199e-07	1.1512e-05
c123366_g1	478.94	1008.33	-1.074	1.3481e-07	1.1751e-05
c238324_g1	69.1601	208.513	-1.5921	1.3615e-07	1.1849e-05
c156196_g1	53.1394	175.839	-1.7264	1.3735e-07	1.1934e-05
c170687_g3	81.0307	231.251	-1.5129	1.404e-07	1.2186e-05
c124845_g1	80.786	234.912	-1.5399	1.4105e-07	1.2236e-05
c49074_g1	6.46099	61.019	-3.2394	1.487e-07	1.2851e-05
c161915_g2	425.205	1940.34	-2.1901	1.5102e-07	1.3038e-05
c140071_g1	461.16	952.005	-1.0457	1.5677e-07	1.3498e-05
c128669_g1	58.6992	185.233	-1.6579	1.572e-07	1.3528e-05
c164860_g1	263.232	585.358	-1.153	1.6128e-07	1.3871e-05
c160899_g1	296.054	710.539	-1.2631	1.667e-07	1.4316e-05
c132613_g1	205.168	470.472	-1.1973	1.703e-07	1.4593e-05
c153100_g1	2.32139	56.8533	-4.6142	1.7311e-07	1.4772e-05
c93775_g1	3.53649	47.4505	-3.746	1.7362e-07	1.4807e-05
c98352_g1	1.09093	36.1404	-5.05	1.8207e-07	1.5495e-05
c162384_g1	693.208	1379.81	-0.99311	1.8451e-07	1.5691e-05
c163699_g1	10.5632	117.768	-3.4788	1.8555e-07	1.575e-05
c172314_g2	0	26.9631	#NAME?	1.8691e-07	1.5849e-05
c149412_g1	98.2355	276.173	-1.4913	1.9007e-07	1.61e-05
c166331_g1	469.564	1053.87	-1.1663	1.9033e-07	1.6114e-05
c173721_g2	0.425729	30.3735	-6.1567	1.9088e-07	1.6152e-05
c198289_g1	3.21048	49.6523	-3.951	1.9482e-07	1.6468e-05
c139631_g1	740.458	1462.52	-0.98197	1.9509e-07	1.6483e-05
c160534_g1	3043.14	5635.99	-0.88911	1.958e-07	1.6534e-05
c7103_g1	95.3118	257.484	-1.4338	1.9723e-07	1.6646e-05
c145214_g1	2286.43	4293.68	-0.90912	1.9796e-07	1.6689e-05
c174797_g1	51.1758	168.307	-1.7176	1.9805e-07	1.6689e-05
c147864_g1	25.8478	210.966	-3.0289	2.0422e-07	1.7173e-05
c161498_g2	19.2214	94.3578	-2.2954	2.0639e-07	1.7347e-05
c155207_g1	48.0673	161.177	-1.7455	2.1141e-07	1.7722e-05
c117604_g1	788.95	1543.89	-0.96857	2.1301e-07	1.7848e-05
c156755_g1	1054.62	2030.41	-0.94505	2.1481e-07	1.7989e-05
c48809_g1	12.5739	77.1123	-2.6165	2.1496e-07	1.7992e-05
c145664_g1	2142.99	3996.28	-0.89903	2.1635e-07	1.809e-05
c116569_g1	2964.29	5544.7	-0.90342	2.1691e-07	1.8128e-05
c140551_g1	1592.54	2985.31	-0.90655	2.192e-07	1.8309e-05
c170203_g1	2.51413	43.0221	-4.0969	2.214e-07	1.8474e-05
c109094_g1	0.773796	33.2172	-5.4238	2.2403e-07	1.8674e-05
c154118_g1	28.8991	169.897	-2.5556	2.2398e-07	1.8674e-05
c146208_g1	0.789371	37.8249	-5.5825	2.299e-07	1.9114e-05
c159709_g1	626.846	1249.51	-0.99518	2.3193e-07	1.9263e-05
c165906_g1	563.072	6992.26	-3.6344	2.36e-07	1.9581e-05
c141663_g1	705.36	1397.35	-0.98626	2.376e-07	1.9704e-05
c83498_g1	191.727	438.461	-1.1934	2.3846e-07	1.9754e-05
c140703_g1	2130.76	3962.03	-0.89487	2.3976e-07	1.9852e-05
c174551_g4	9.69309	70.1648	-2.8557	2.4268e-07	2.0043e-05
c170837_g9	49.2891	165.572	-1.7481	2.4665e-07	2.036e-05
c164069_g1	454.19	923.015	-1.0231	2.5232e-07	2.0796e-05
c56229_g2	126.678	315.87	-1.3182	2.5442e-07	2.0949e-05
c158889_g1	17623	33040.7	-0.90678	2.5463e-07	2.0955e-05
c163474_g1	140.526	345.042	-1.2959	2.5561e-07	2.1014e-05
c121407_g1	1.12186	98.8692	-6.4616	2.6138e-07	2.1445e-05
c145902_g1	162.225	423.735	-1.3852	2.6806e-07	2.1971e-05
c128117_g1	0.727284	37.1715	-5.6755	2.6889e-07	2.2028e-05
c151192_g1	1274.51	3023.73	-1.2464	2.8002e-07	2.2882e-05
c155948_g3	27.3452	114.353	-2.0641	2.8364e-07	2.3154e-05
c170052_g2	180.998	487.653	-1.4299	2.856e-07	2.3303e-05
c167066_g1	11.7227	74.6798	-2.6714	2.8766e-07	2.3447e-05
c99834_g1	5.95111	54.8694	-3.2048	2.955e-07	2.4072e-05
c171412_g8	0.696134	32.7321	-5.5552	2.9936e-07	2.4364e-05
c147438_g2	55.1472	172.294	-1.6435	3.105e-07	2.5257e-05
c173216_g1	160.023	381.764	-1.2544	3.1214e-07	2.5379e-05
c170725_g1	22.335	99.0028	-2.1482	3.2249e-07	2.6167e-05
c200769_g1	24.5672	135.423	-2.4627	3.2398e-07	2.6275e-05
c132372_g1	847.746	1630.31	-0.94344	3.2567e-07	2.6399e-05
c166358_g1	268.283	580.135	-1.1126	3.3197e-07	2.6856e-05
c173061_g2	6.11292	107.091	-4.1308	3.3803e-07	2.7305e-05
c156092_g1	29.1844	122.405	-2.0684	3.4615e-07	2.7864e-05
c158555_g1	44.1141	149.376	-1.7596	3.5504e-07	2.8537e-05
c122367_g1	138.66	344.635	-1.3135	3.8336e-07	3.0752e-05
c169070_g1	1269.49	2393.92	-0.91512	3.859e-07	3.094e-05
c145399_g3	823.929	1580.59	-0.93987	3.8678e-07	3.0996e-05
c134331_g1	4831.93	9043.61	-0.9043	4.1079e-07	3.2779e-05
c139775_g1	5663.57	10279.8	-0.86003	4.1342e-07	3.2968e-05
c162392_g1	250.714	553.712	-1.1431	4.1919e-07	3.3395e-05
c173285_g3	47.5552	158.907	-1.7405	4.2667e-07	3.3924e-05
c141253_g1	450.326	965.458	-1.1002	4.3428e-07	3.4478e-05
c159939_g1	318.31	723.658	-1.1849	4.3413e-07	3.4478e-05
c161383_g1	534.842	1056.16	-0.98164	4.4048e-07	3.4902e-05
c155312_g1	357.737	737.379	-1.0435	4.4223e-07	3.5023e-05
c139973_g1	866.327	1659.24	-0.93754	4.4725e-07	3.5387e-05
c131566_g1	2865.06	5199.76	-0.85988	4.484e-07	3.546e-05
c167049_g1	792.68	1519.82	-0.93909	4.5691e-07	3.607e-05
c237837_g1	87.1639	238.361	-1.4513	4.6062e-07	3.6302e-05
c136164_g1	13.5558	78.0077	-2.5247	4.7485e-07	3.7406e-05
c171016_g1	770.934	2884.86	-1.9038	4.9783e-07	3.9064e-05
c163493_g1	185.773	973.085	-2.389	5.0328e-07	3.9473e-05
c172389_g1	418.607	837.818	-1.001	5.0473e-07	3.9567e-05
c158466_g1	787.573	3178.83	-2.013	5.0572e-07	3.9625e-05
c172399_g1	83.5065	231.61	-1.4717	5.1577e-07	4.0374e-05
c133756_g1	1102.97	2067.03	-0.90617	5.4304e-07	4.2344e-05
c152288_g1	218.486	477.59	-1.1282	5.4857e-07	4.2735e-05
c174635_g1	221.514	484.804	-1.13	5.5263e-07	4.303e-05
c66182_g1	784.554	1507.23	-0.94195	5.5414e-07	4.3086e-05
c162566_g2	127.609	314.176	-1.2998	5.6389e-07	4.3781e-05
c167635_g1	425.794	848.736	-0.99516	5.7144e-07	4.4325e-05
c153334_g1	77.1786	216.85	-1.4904	5.7981e-07	4.4845e-05
c173449_g1	7.69814	60.6492	-2.9779	6.0286e-07	4.6428e-05
c149905_g1	31.4007	118.779	-1.9194	6.0977e-07	4.6938e-05
c198283_g1	31651.9	66428.8	-1.0695	6.2561e-07	4.8066e-05
c172991_g1	5730.23	10354.4	-0.85358	6.4207e-07	4.9237e-05
c153423_g1	2.22836	39.1743	-4.1359	6.5209e-07	4.9911e-05
c171689_g1	357.084	743.825	-1.0587	6.6678e-07	5.0987e-05
c141627_g1	810.246	1538.81	-0.92538	6.7687e-07	5.1735e-05
c117904_g1	477.623	955.052	-0.99971	6.8044e-07	5.1983e-05
c135447_g1	1039.24	1962.55	-0.91721	6.9332e-07	5.2919e-05
c168209_g2	299.172	621.54	-1.0549	7.0647e-07	5.3794e-05
c161445_g1	271.669	577.05	-1.0868	7.1968e-07	5.4748e-05
c167203_g1	53.7848	187.553	-1.802	7.2063e-07	5.4769e-05
c119848_g1	988.346	1901.18	-0.94381	7.2653e-07	5.5165e-05
c161622_g2	14.7776	80.4987	-2.4456	7.3082e-07	5.5465e-05
c167743_g1	3203.12	6293.78	-0.97445	7.3828e-07	5.6005e-05
c164093_g1	269.245	569.138	-1.0799	7.4348e-07	5.6373e-05
c154367_g1	3961.54	7060.94	-0.8338	7.543e-07	5.7086e-05
c166734_g1	81.1019	233.366	-1.5248	7.5768e-07	5.7289e-05
c157047_g1	45372.6	96901	-1.0947	7.7789e-07	5.8756e-05
c172165_g1	340.906	846.31	-1.3118	7.8878e-07	5.9446e-05
c150660_g1	796.012	1512.03	-0.92563	8.0881e-07	6.0842e-05
c161238_g2	122.974	397.78	-1.6936	8.0996e-07	6.0873e-05
c106909_g1	2325.41	5517.96	-1.2467	8.2335e-07	6.1793e-05
c146326_g1	96.3638	357.871	-1.8929	8.4924e-07	6.3647e-05
c163727_g3	52.9952	162.712	-1.6184	8.5062e-07	6.3721e-05
c77485_g1	4.63368	49.2736	-3.4106	8.6508e-07	6.4715e-05
c159774_g1	189.271	531.944	-1.4908	8.7074e-07	6.5108e-05
c152460_g1	1072.99	3187.73	-1.5709	8.9062e-07	6.6472e-05
c156698_g1	878.185	1658.63	-0.91739	8.9292e-07	6.6613e-05
c165685_g1	924.914	1720.03	-0.89504	8.9756e-07	6.6928e-05
c165649_g1	147.966	1178.35	-2.9934	9.0241e-07	6.7197e-05
c123692_g1	27816.5	54552.6	-0.97171	9.0414e-07	6.7264e-05
c161303_g1	431.57	851.877	-0.98105	9.041e-07	6.7264e-05
c173060_g2	1965.6	4185.43	-1.0904	9.218e-07	6.8515e-05
c167960_g2	6.36818	53.6593	-3.0749	9.3998e-07	6.9774e-05
c152881_g1	958.637	2326.82	-1.2793	9.6535e-07	7.1489e-05
c161513_g1	893.508	1679.66	-0.91062	9.7425e-07	7.205e-05
c148784_g1	25.2473	176.254	-2.8035	9.915e-07	7.3292e-05
c160063_g1	2305.94	6334.14	-1.4578	9.9226e-07	7.3314e-05
c126651_g1	10.9331	859.8	-6.2972	1.0037e-06	7.4123e-05
c13699_g1	389.153	781.198	-1.0054	1.0209e-06	7.5223e-05
c169730_g5	1.27719	32.1881	-4.6555	1.0316e-06	7.5947e-05
c133899_g1	564.121	1085.89	-0.94481	1.0344e-06	7.6115e-05
c154631_g1	24.6286	168.761	-2.7766	1.0359e-06	7.6191e-05
c131619_g1	62.044	181.569	-1.5492	1.0428e-06	7.6663e-05
c172450_g2	7.73817	93.6182	-3.5967	1.0542e-06	7.7433e-05
c167282_g1	3228.04	6721.22	-1.0581	1.0582e-06	7.7589e-05
c169197_g3	155.03	357.385	-1.2049	1.0583e-06	7.7589e-05
c173867_g1	5.06872	48.3256	-3.2531	1.0629e-06	7.7863e-05
c162309_g1	381.77	780.885	-1.0324	1.0649e-06	7.7973e-05
c143548_g1	38.1721	128.896	-1.7556	1.0792e-06	7.8841e-05
c145884_g1	422.883	844.196	-0.99732	1.0875e-06	7.9377e-05
c155773_g1	301.042	688.967	-1.1945	1.0903e-06	7.9539e-05
c140874_g1	1698.76	3106.29	-0.87071	1.1094e-06	8.0902e-05
c113292_g1	230.795	488.68	-1.0823	1.1293e-06	8.2315e-05
c163445_g6	5.60974	50.9366	-3.1827	1.1318e-06	8.2459e-05
c137311_g1	5.54723	101.995	-4.2006	1.1328e-06	8.2498e-05
c162416_g1	1343.98	2438.27	-0.85935	1.1632e-06	8.448e-05
c140016_g1	698.628	1698.58	-1.2817	1.1793e-06	8.5609e-05
c161633_g2	2.78454	41.5025	-3.8977	1.1922e-06	8.6416e-05
c85864_g1	3.65157	44.1213	-3.5949	1.1977e-06	8.6752e-05
c150571_g1	1309.4	2383.84	-0.86438	1.1993e-06	8.6791e-05
c158793_g1	60.8002	179.85	-1.5647	1.1993e-06	8.6791e-05
c146128_g1	436.191	856.918	-0.9742	1.2164e-06	8.7909e-05
c170281_g1	704.775	1336.8	-0.92355	1.2472e-06	8.9894e-05
c168842_g1	487.028	954.116	-0.97016	1.2527e-06	9.0251e-05
c107075_g1	365.32	736.002	-1.0105	1.2754e-06	9.1809e-05
c174078_g6	9.64658	64.9416	-2.7511	1.3179e-06	9.4739e-05
c157637_g1	519.072	1004.66	-0.9527	1.3217e-06	9.4966e-05
c167737_g1	16035.5	29761.2	-0.89217	1.3266e-06	9.5281e-05
c170491_g1	85.1833	372.545	-2.1288	1.3353e-06	9.5861e-05
c157065_g1	426.833	831.454	-0.96196	1.3421e-06	9.6242e-05
c164999_g5	1.50108	34.1173	-4.5064	1.3426e-06	9.6242e-05
c113696_g1	2310.58	4342.33	-0.91022	1.3482e-06	9.6492e-05
c132845_g2	86.5242	229.139	-1.405	1.3589e-06	9.7166e-05
c161597_g1	2817.9	6168.43	-1.1303	1.3718e-06	9.805e-05
c166638_g2	30.4588	112.246	-1.8817	1.3763e-06	9.8325e-05
c145179_g2	493.906	969.707	-0.97331	1.3873e-06	9.8981e-05
c162142_g1	9.11487	61.1039	-2.745	1.3955e-06	9.9479e-05
c172105_g2	30.0986	114.761	-1.9309	1.4062e-06	0.0001002
c168168_g6	7.53634	56.5049	-2.9064	1.4135e-06	0.00010068
c141119_g1	24942.7	43418.5	-0.79969	1.4144e-06	0.00010069
c167820_g1	410.839	817.571	-0.99277	1.433e-06	0.00010197
c156432_g1	1.0442	31.8543	-4.931	1.439e-06	0.00010231
c149689_g1	2124.68	3852.01	-0.85837	1.4448e-06	0.00010267
c167666_g1	66.1464	188.803	-1.5131	1.4691e-06	0.00010431
c161386_g5	7.55191	57.0763	-2.918	1.4722e-06	0.00010444
c167694_g1	179.287	395.631	-1.1419	1.4874e-06	0.00010547
c174642_g1	401.401	795.213	-0.9863	1.4958e-06	0.00010602
c185743_g1	381.289	2106.9	-2.4662	1.5069e-06	0.00010676
c152459_g1	1106.42	2096.47	-0.92206	1.5337e-06	0.00010847
c172241_g1	44.3573	175.018	-1.9803	1.5422e-06	0.00010897
c42563_g1	21.7753	92.1247	-2.0809	1.5459e-06	0.00010919
c171963_g2	1418.11	2583.96	-0.86562	1.5552e-06	0.00010975
c175041_g1	466.506	898.245	-0.94521	1.5728e-06	0.0001109
c162177_g1	4.79831	45.9386	-3.2591	1.5909e-06	0.00011207
c159212_g1	149.553	342.114	-1.1938	1.6204e-06	0.00011395
c211601_g1	126.745	296.749	-1.2273	1.6284e-06	0.00011442
c169252_g2	43.5305	140.81	-1.6936	1.631e-06	0.00011455
c163099_g1	4376.51	7739.83	-0.82252	1.6428e-06	0.00011533
c164330_g3	20.8527	91.0717	-2.1268	1.6529e-06	0.00011598
c146740_g1	550.281	1060.54	-0.94655	1.6623e-06	0.00011649
c171715_g1	1.81821	35.0137	-4.2673	1.679e-06	0.00011752
c164419_g1	689.614	1665.21	-1.2718	1.6906e-06	0.00011823
c154611_g1	234.013	579.514	-1.3083	1.6974e-06	0.00011855
c165970_g1	365.29	720.427	-0.97981	1.6974e-06	0.00011855
c83639_g1	1099.79	2024.57	-0.88038	1.7178e-06	0.00011992
c173928_g2	7.7849	55.1516	-2.8247	1.7192e-06	0.00011997
c174821_g1	231.522	559.049	-1.2718	1.7269e-06	0.00012045
c154534_g1	981.707	1837.16	-0.90411	1.7375e-06	0.00012114
c133005_g1	6.51419	53.9055	-3.0488	1.7505e-06	0.00012188
c153813_g1	711.06	2885.42	-2.0207	1.7911e-06	0.00012445
c146962_g1	394.038	787.31	-0.9986	1.7926e-06	0.0001245
c151573_g1	366.512	727.362	-0.98881	1.7993e-06	0.00012491
c178004_g1	27.398	105.221	-1.9413	1.8233e-06	0.00012641
c153860_g1	2271.56	4046.41	-0.83296	1.8314e-06	0.00012692
c188149_g1	43.4262	146.68	-1.756	1.8544e-06	0.00012829
c171412_g9	1.27719	31.4674	-4.6228	1.878e-06	0.00012982
c171959_g1	357.083	735.744	-1.0429	1.9001e-06	0.00013123
c156772_g1	538.629	1245.61	-1.2095	1.9151e-06	0.00013216
c166281_g2	71.5747	194.338	-1.441	1.9805e-06	0.00013649
c161241_g1	1116.16	2045.09	-0.87363	2.0175e-06	0.00013893
c174682_g2	136.123	550.237	-2.0151	2.0466e-06	0.00014075
c173449_g2	0	22.7782	#NAME?	2.0755e-06	0.00014255
c147846_g1	265.526	545.311	-1.0382	2.1104e-06	0.00014471
c165441_g2	7.48334	55.1492	-2.8816	2.1141e-06	0.0001449
c169741_g1	1442.79	5273.78	-1.87	2.1339e-06	0.00014613
c174985_g1	83578.8	173475	-1.0535	2.1432e-06	0.00014671
c164307_g1	46328.7	80481.2	-0.79674	2.1503e-06	0.00014713
c159582_g1	712.891	1337.06	-0.90731	2.1776e-06	0.00014875
c141160_g2	19.8617	87.8775	-2.1455	2.1922e-06	0.00014968
c126712_g1	0.348067	26.2307	-6.2358	2.1989e-06	0.00015008
c167565_g10	31.9391	177.669	-2.4758	2.2335e-06	0.00015231
c169711_g3	0.348067	25.8601	-6.2152	2.2361e-06	0.00015242
c165463_g1	85.3434	331.409	-1.9573	2.2401e-06	0.00015263
c157229_g1	1034.8	1921.44	-0.89283	2.2901e-06	0.00015597
c155903_g1	247.161	551.64	-1.1583	2.2984e-06	0.00015647
c173005_g2	9.36103	61.6966	-2.7205	2.3078e-06	0.00015704
c153752_g2	1345.26	2410.92	-0.8417	2.3227e-06	0.00015786
c171144_g5	7.31245	53.8745	-2.8812	2.3525e-06	0.00015975
c168092_g3	2.36811	36.0795	-3.9294	2.385e-06	0.00016176
c158213_g2	8.5587	57.4166	-2.746	2.3905e-06	0.00016206
c104781_g1	248.629	717.412	-1.5288	2.4193e-06	0.00016381
c143548_g2	42.6145	157.455	-1.8855	2.4597e-06	0.0001662
c173578_g2	4.01521	54.8365	-3.7716	2.4656e-06	0.00016652
c162318_g1	83.1388	215.729	-1.3756	2.5341e-06	0.00017072
c174378_g1	28.1593	120.438	-2.0966	2.5472e-06	0.00017153
c167490_g1	175.113	380.601	-1.12	2.5698e-06	0.00017291
c164910_g1	505.647	955.072	-0.91748	2.6024e-06	0.00017489
c153762_g1	2.94007	39.3455	-3.7423	2.6323e-06	0.00017668
c156588_g3	5.24589	107.791	-4.3609	2.6321e-06	0.00017668
c116624_g1	214.615	449.743	-1.0674	2.6595e-06	0.0001784
c147541_g1	4661.42	9308.74	-0.99782	2.6924e-06	0.00018049
c133070_g1	1796.58	3208.99	-0.83686	2.7099e-06	0.00018158
c173487_g3	959.922	1728.09	-0.84819	2.7132e-06	0.00018166
c147420_g1	1109.85	2169.8	-0.9672	2.7156e-06	0.00018174
c170120_g2	10.6847	63.8823	-2.5799	2.7224e-06	0.00018212
c170739_g3	402.277	780.316	-0.95587	2.7344e-06	0.00018285
c163563_g1	1326.69	3557.33	-1.423	2.7745e-06	0.0001853
c150361_g1	133.712	457.398	-1.7743	2.7852e-06	0.00018586
c173979_g1	18123.8	31325.7	-0.78946	2.8323e-06	0.00018877
c140785_g1	11.1659	74.8583	-2.7451	2.8454e-06	0.00018949
c162678_g8	11.5115	68.0793	-2.5641	2.8496e-06	0.00018962
c171818_g1	87.7277	395.417	-2.1723	2.8867e-06	0.00019185
c11214_g1	52.4682	157.172	-1.5828	2.8909e-06	0.00019193
c156356_g1	808.435	1900.09	-1.2329	2.8963e-06	0.00019217
c131678_g1	724.839	1329.13	-0.87475	2.9104e-06	0.00019302
c170878_g1	279.234	558.099	-0.99905	2.9123e-06	0.00019307
c163432_g1	410.304	784.295	-0.9347	2.9434e-06	0.00019497
c237141_g1	311.362	682.035	-1.1313	2.9524e-06	0.00019549
c169853_g5	15.2059	73.6088	-2.2752	2.9786e-06	0.00019698
c146802_g3	64.53	178.898	-1.4711	3.02e-06	0.00019948
c162227_g1	38.1756	167.928	-2.1371	3.0309e-06	0.00020003
c218875_g1	22.6337	93.6208	-2.0484	3.0664e-06	0.00020213
c171670_g1	1573.39	2785.15	-0.82388	3.096e-06	0.00020392
c151905_g1	2708.55	5815.72	-1.1024	3.1533e-06	0.00020744
c163142_g2	11.7471	74.5283	-2.6655	3.1769e-06	0.00020891
c168902_g1	1984.52	3510.65	-0.82295	3.1822e-06	0.00020908
c173994_g1	15.4205	75.2896	-2.2876	3.2285e-06	0.00021186
c167955_g4	1544.2	2777.82	-0.84709	3.2378e-06	0.00021239
c135448_g1	4.10845	43.47	-3.4034	3.2484e-06	0.00021291
c150017_g1	333.491	843.6	-1.3389	3.26e-06	0.00021359
c164679_g5	7.69814	55.1397	-2.8405	3.3058e-06	0.0002165
c172353_g2	4854.55	10854.5	-1.1609	3.3552e-06	0.00021947
c163622_g2	958.542	3371.37	-1.8144	3.3966e-06	0.000222
c152718_g1	50.6809	149.792	-1.5634	3.4178e-06	0.00022311
c160332_g1	4.65835	44.8485	-3.2672	3.4171e-06	0.00022311
c152979_g1	747.247	1366.47	-0.8708	3.4276e-06	0.0002234
c168765_g4	18.5624	82.3121	-2.1487	3.4362e-06	0.00022386
c167725_g1	586.875	1888.44	-1.6861	3.5364e-06	0.00022984
c162264_g2	561.195	1044.95	-0.89686	3.5765e-06	0.00023207
c159716_g2	1.80264	33.9445	-4.235	3.6222e-06	0.00023471
c162927_g1	3044.27	7298.42	-1.2615	3.6234e-06	0.00023471
c85704_g1	6198.56	10649.4	-0.78077	3.6244e-06	0.00023471
c130206_g1	2274.76	4014.36	-0.81945	3.6857e-06	0.00023849
c173984_g2	135.823	316.927	-1.2224	3.6914e-06	0.00023876
c164876_g1	379.212	1027.19	-1.4376	3.6953e-06	0.00023891
c163366_g1	545.161	1776.5	-1.7043	3.7006e-06	0.00023917
c238367_g1	191.929	409.45	-1.0931	3.8107e-06	0.00024589
c145863_g1	410.356	1321.28	-1.687	3.8578e-06	0.00024883
c160693_g1	1466.43	2572.26	-0.81073	3.8732e-06	0.00024972
c174344_g2	51.9365	150.716	-1.537	3.915e-06	0.00025222
c168732_g2	3.48998	40.0805	-3.5216	3.9653e-06	0.00025515
c159434_g1	39.9098	128.781	-1.6901	3.9851e-06	0.00025622
c173799_g1	140.475	310.979	-1.1465	4.0752e-06	0.0002616
c161801_g3	387.729	4923.11	-3.6665	4.0825e-06	0.00026186
c27497_g1	2137.85	3728.84	-0.80257	4.1068e-06	0.00026331
c22819_g1	48.4746	148.801	-1.6181	4.1486e-06	0.00026568
c171249_g2	5.68719	47.9507	-3.0758	4.1635e-06	0.00026653
c160468_g1	4678.79	8046.84	-0.78228	4.2222e-06	0.00027018
c170142_g1	428.656	817.462	-0.93133	4.2432e-06	0.00027131
c155361_g1	7780.32	13335.4	-0.77736	4.2482e-06	0.00027152
c151385_g1	967.645	1751.57	-0.8561	4.2852e-06	0.00027378
c159660_g1	916.168	1655.76	-0.85381	4.3453e-06	0.0002774
c169453_g4	17.1304	78.2926	-2.1923	4.383e-06	0.00027959
c131571_g1	857.606	1551.61	-0.85538	4.3859e-06	0.00027966
c147919_g3	201.751	425.142	-1.0754	4.4085e-06	0.00028081
c165807_g1	1846.11	3446.19	-0.90051	4.4091e-06	0.00028081
c164810_g1	430.728	816.065	-0.92191	4.5228e-06	0.00028737
c167026_g8	9.82658	72.2947	-2.8791	4.5679e-06	0.00029001
c154790_g1	918.865	1668.7	-0.8608	4.6649e-06	0.00029571
c151049_g1	698.878	2749.83	-1.9762	4.6735e-06	0.00029613
c165526_g1	6.05083	114.211	-4.2384	4.6948e-06	0.00029725
c134257_g1	1266.34	2252.08	-0.83059	4.6995e-06	0.00029743
c156520_g1	331.977	648.912	-0.96694	4.7219e-06	0.00029862
c170792_g3	33.7441	113.901	-1.7551	4.7294e-06	0.00029897
c173994_g6	7.91534	53.8456	-2.7661	4.7803e-06	0.00030195
c71483_g1	25656.1	46076	-0.84471	4.8037e-06	0.00030331
c156773_g1	189.23	397.842	-1.0721	4.8131e-06	0.00030379
c113941_g1	327.088	640.806	-0.97021	4.8577e-06	0.00030625
c140923_g1	8.88836	58.3417	-2.7145	4.8761e-06	0.00030729
c173966_g1	806.602	1472.18	-0.86802	4.9069e-06	0.00030911
c144478_g1	17.6024	78.7745	-2.162	4.9689e-06	0.00031241
c171468_g1	6.63815	59.7124	-3.1692	5.0015e-06	0.00031433
c168434_g2	1.74033	32.9813	-4.2442	5.0332e-06	0.00031596
c104694_g1	2827.66	4853.78	-0.7795	5.0833e-06	0.00031898
c161463_g1	183.491	383.815	-1.0647	5.3835e-06	0.00033703
c161091_g2	11.7692	63.4838	-2.4314	5.4986e-06	0.00034384
c174010_g1	12.1417	64.0052	-2.3982	5.5444e-06	0.00034657
c171046_g1	31.826	109.095	-1.7773	5.551e-06	0.00034685
c237043_g1	2954.46	5109.12	-0.79018	5.565e-06	0.00034759
c164947_g3	1451.29	2549.18	-0.8127	5.6489e-06	0.00035256
c160782_g1	444.011	831.989	-0.90597	5.6569e-06	0.00035292
c171210_g1	1.9889	32.617	-4.0356	5.7733e-06	0.00035949
c157204_g1	2580.78	4997	-0.95326	5.8432e-06	0.00036357
c160079_g1	5174.22	11374.4	-1.1364	5.8481e-06	0.00036359
c185843_g1	4.07103	39.5648	-3.2808	5.8479e-06	0.00036359
c211926_g1	141.751	309.839	-1.1282	5.9069e-06	0.00036669
c172934_g1	406.59	773.596	-0.92801	5.92e-06	0.00036735
c163377_g1	1167.02	2053.18	-0.81503	5.9249e-06	0.00036752
c159948_g1	450.405	830.258	-0.88234	5.933e-06	0.00036788
c123370_g1	3579.33	6187.93	-0.78977	6.0276e-06	0.00037317
c147209_g1	148.759	327.675	-1.1393	6.0738e-06	0.00037589
c76799_g1	166.505	357.481	-1.1023	6.1341e-06	0.00037919
c163278_g2	122.288	1259.47	-3.3645	6.1391e-06	0.00037935
c185713_g1	7.47425	58.5078	-2.9686	6.144e-06	0.00037951
c135734_g1	0.425729	24.1074	-5.8234	6.1872e-06	0.00038204
c166713_g3	0.851458	26.4795	-4.9588	6.2811e-06	0.0003871
c173068_g6	6.88672	50.0295	-2.8609	6.4436e-06	0.0003962
c172037_g8	6155.58	10439.7	-0.76212	6.4574e-06	0.0003969
c166684_g1	5980.59	10422.4	-0.80132	6.468e-06	0.00039725
c168321_g1	6.14407	47.8628	-2.9616	6.4678e-06	0.00039725
c155887_g1	7.2813	50.8493	-2.804	6.4783e-06	0.00039743
c166037_g1	107.752	253.648	-1.2351	6.4781e-06	0.00039743
c168095_g1	95.1984	232.302	-1.287	6.4768e-06	0.00039743
c169753_g5	1.09093	28.5907	-4.7119	6.4867e-06	0.00039779
c172711_g2	6.21243	49.0777	-2.9818	6.523e-06	0.00039977
c113555_g1	0.425729	24.2743	-5.8333	6.5504e-06	0.00040095
c158458_g1	84.6639	480.14	-2.5036	6.549e-06	0.00040095
c185147_g2	18327	35123.3	-0.93846	6.5776e-06	0.00040246
c172644_g3	645.765	1441.55	-1.1585	6.584e-06	0.00040255
c161596_g1	4.68041	58.9986	-3.656	6.5877e-06	0.00040262
c162466_g1	184.742	394.52	-1.0946	6.9105e-06	0.00042092
c166435_g7	0.773796	26.2554	-5.0845	6.916e-06	0.00042109
c153630_g1	6356.69	10819.2	-0.76725	6.9897e-06	0.00042542
c198315_g1	19.0879	82.7374	-2.1159	7.0143e-06	0.00042676
c168931_g2	65.394	178.346	-1.4475	7.0447e-06	0.00042828
c115185_g1	4914.86	10715.5	-1.1245	7.0622e-06	0.00042904
c148447_g1	1067.49	1995.02	-0.90218	7.1085e-06	0.00043152
c173708_g1	6.88693	48.9396	-2.8291	7.1135e-06	0.00043166
c173904_g2	84.0618	212.057	-1.3349	7.1437e-06	0.00043333
c173848_g3	46.1623	138.395	-1.584	7.278e-06	0.00044098
c133901_g1	50.2703	146.17	-1.5399	7.3855e-06	0.00044686
c142425_g1	5.78691	47.7582	-3.0449	7.3963e-06	0.00044731
c154873_g1	32.2894	175.301	-2.4407	7.4087e-06	0.00044789
c104978_g1	1259.81	2173.62	-0.7869	7.4907e-06	0.00045234
c169213_g2	387.162	727.469	-0.90995	7.5126e-06	0.0004535
c167168_g1	2317.4	4021.44	-0.7952	7.6312e-06	0.00046031
c152435_g1	39848.7	66389.4	-0.73642	7.6372e-06	0.00046033
c163998_g1	2121.82	3649.53	-0.78241	7.7216e-06	0.00046473
c174049_g2	43.9149	129.357	-1.5586	7.8914e-06	0.00047407
c123040_g1	320.985	623.614	-0.95815	7.9067e-06	0.00047463
c173628_g1	63.7153	175.824	-1.4644	7.9788e-06	0.00047861
c163701_g1	14083.8	34785	-1.3044	8.2159e-06	0.00049155
c134892_g1	58.1222	161.964	-1.4785	8.3188e-06	0.00049716
c159994_g1	299.587	585.717	-0.96723	8.4525e-06	0.00050478
c79410_g1	4.34144	53.8688	-3.6332	8.5133e-06	0.00050792
c170721_g2	1177.04	2063.03	-0.8096	8.6495e-06	0.00051502
c123746_g1	153.477	338.239	-1.14	8.6557e-06	0.0005152
c147524_g1	814.42	1443.95	-0.82618	8.6596e-06	0.00051525
c239606_g1	8.97512	55.5348	-2.6294	8.7204e-06	0.00051848
c164345_g2	8039.57	13458.3	-0.74331	8.7472e-06	0.00051988
c122797_g1	194.351	497.514	-1.3561	8.8668e-06	0.00052661
c134603_g2	23.2342	92.1798	-1.9882	8.8748e-06	0.0005267
c172817_g5	160.695	345.643	-1.105	8.872e-06	0.0005267
c149587_g2	93.1672	224.552	-1.2692	8.9731e-06	0.00053214
c147685_g1	45.4439	136.554	-1.5873	9.0256e-06	0.00053467
c172219_g1	39.9098	124.111	-1.6368	9.031e-06	0.00053479
c167530_g4	721.239	1774.33	-1.2987	9.1265e-06	0.00053966
c154858_g1	789.938	1402.63	-0.82833	9.1482e-06	0.00054035
c170081_g5	88.935	214.98	-1.2734	9.142e-06	0.00054035
c211744_g1	95.4983	229.023	-1.2619	9.1461e-06	0.00054035
c160700_g1	549.302	1003.43	-0.86926	9.2025e-06	0.00054316
c141604_g1	16.9465	112.759	-2.7342	9.2826e-06	0.00054729
c169352_g3	1852.12	3177.08	-0.77852	9.2808e-06	0.00054729
c203171_g1	127.714	360.178	-1.4958	9.3124e-06	0.00054884
c171585_g2	26.5645	107.456	-2.0162	9.4627e-06	0.00055709
c171508_g1	340.557	643.071	-0.91708	9.5021e-06	0.00055921
c154629_g1	1422.25	2466.03	-0.79402	9.6676e-06	0.00056833
c167553_g1	281.166	561.751	-0.99851	9.6855e-06	0.00056897
c141490_g1	141.085	305.954	-1.1168	9.7942e-06	0.00057473
c106533_g1	133.678	299.047	-1.1616	9.8656e-06	0.00057834
c151750_g1	1433.13	2882.37	-1.0081	9.8959e-06	0.00057986
c166958_g2	15.4521	81.0035	-2.3902	9.9105e-06	0.0005805
c168210_g3	32.5139	124.429	-1.9362	9.9249e-06	0.00058114
c166973_g3	190.281	389.139	-1.0322	9.9742e-06	0.0005836
c120698_g1	514.454	949.481	-0.8841	1.002e-05	0.00058587
c164707_g1	210.658	427.094	-1.0196	1.0304e-05	0.0006014
c161893_g2	26.6491	118.47	-2.1524	1.0404e-05	0.00060693
c164756_g3	36.3803	211.794	-2.5414	1.0407e-05	0.00060693
c168807_g2	11.2809	61.0133	-2.4352	1.0487e-05	0.00061116
c123727_g1	50216.6	84047.5	-0.74304	1.0535e-05	0.00061378
c169994_g1	1239.23	2637.02	-1.0895	1.0544e-05	0.00061403
c148706_g1	3.58948	38.5047	-3.4232	1.0572e-05	0.00061544
c159778_g1	34.1199	114.813	-1.7506	1.0578e-05	0.00061546
c142743_g1	38.8185	283.035	-2.8662	1.1013e-05	0.00063836
c163368_g1	1002.44	1734.55	-0.79105	1.1016e-05	0.00063836
c166543_g1	7.91556	51.3356	-2.6972	1.105e-05	0.00064009
c122775_g2	3617.68	6137.62	-0.76261	1.1182e-05	0.00064703
c146310_g2	168.46	355.646	-1.078	1.1195e-05	0.00064752
c171786_g1	13.656	68.1969	-2.3202	1.1302e-05	0.00065236
c178048_g1	196.724	401.999	-1.031	1.13e-05	0.00065236
c54737_g1	637.27	1140.67	-0.8399	1.1288e-05	0.00065236
c172879_g1	195.87	402.952	-1.0407	1.1355e-05	0.00065518
c159568_g2	142.221	313.983	-1.1426	1.1408e-05	0.00065801
c142600_g1	1181.95	2063.24	-0.80375	1.1523e-05	0.00066365
c141672_g1	49.9006	141.859	-1.5073	1.1549e-05	0.00066496
c151822_g1	14573.5	26196.2	-0.84601	1.1591e-05	0.00066687
c126640_g1	256.057	508.018	-0.98842	1.1602e-05	0.00066702
c237180_g1	161.67	371.548	-1.2005	1.1896e-05	0.00068247
c76321_g1	10.6687	67.1995	-2.6551	1.1958e-05	0.00068557
c161765_g1	32.9016	107.729	-1.7112	1.2003e-05	0.00068765
c171128_g1	365.261	684.617	-0.90637	1.2081e-05	0.00069114
c237127_g1	19695.4	33149.2	-0.75112	1.2147e-05	0.00069468
c96154_g1	171.034	1712.73	-3.3239	1.2162e-05	0.00069506
c158074_g1	1015.19	1814.43	-0.83777	1.2185e-05	0.00069614
c157886_g1	93.6987	220.672	-1.2358	1.2295e-05	0.00070217
c163392_g6	149.314	320.45	-1.1018	1.244e-05	0.00070917
c158012_g1	41.0183	281.63	-2.7795	1.2484e-05	0.00071116
c156842_g1	419.929	772.452	-0.8793	1.2645e-05	0.00071911
c106337_g1	746.136	1319.63	-0.82263	1.2867e-05	0.00073042
c170522_g1	778.358	1710.46	-1.1359	1.2957e-05	0.00073449
c163211_g1	196.786	2505.51	-3.6704	1.2969e-05	0.00073494
c162671_g1	55.8407	174.022	-1.6399	1.3044e-05	0.0007385
c167419_g1	6.70046	47.567	-2.8276	1.305e-05	0.0007385
c157238_g1	2131.99	3631.14	-0.76822	1.311e-05	0.00074134
c174543_g1	4.41	69.5102	-3.9784	1.3218e-05	0.00074696
c164259_g1	34.9435	111.707	-1.6766	1.3374e-05	0.00075522
c171478_g1	133.129	297.686	-1.161	1.3395e-05	0.00075619
c171453_g1	300.049	578.656	-0.94751	1.3536e-05	0.00076331
c227166_g1	55.9731	281.216	-2.3289	1.3545e-05	0.00076359
c134145_g1	1558.32	2639.09	-0.76005	1.3569e-05	0.00076413
c169996_g2	80.3439	195.658	-1.2841	1.358e-05	0.00076434
c116329_g1	2.81569	35.3529	-3.6503	1.3644e-05	0.00076728
c174576_g1	60.9447	304.119	-2.3191	1.3759e-05	0.00077318
c88573_g1	96.3141	223.337	-1.2134	1.3797e-05	0.00077508
c165590_g1	340.036	644.904	-0.9234	1.3838e-05	0.0007771
c159472_g1	1630.73	4339.52	-1.412	1.3878e-05	0.00077907
c163430_g1	679.049	1207.5	-0.83043	1.4095e-05	0.00079015
c160246_g2	10.1993	55.4887	-2.4437	1.416e-05	0.00079243
c103250_g1	25.2847	186.486	-2.8827	1.432e-05	0.00080028
c173687_g6	2328.86	3867.15	-0.73164	1.4347e-05	0.0008015
c131861_g1	251.167	486.355	-0.95336	1.4409e-05	0.00080446
c165810_g1	27.1252	151.034	-2.4772	1.4556e-05	0.00081123
c106467_g1	2245.69	3780.6	-0.75145	1.457e-05	0.00081172
c161915_g1	494.96	1015.16	-1.0363	1.4602e-05	0.000813
c174409_g1	64.3395	169.757	-1.3997	1.4702e-05	0.00081739
c169998_g1	35.1117	113.6	-1.6939	1.4744e-05	0.00081945
c136972_g1	9.83588	54.6352	-2.4737	1.4754e-05	0.00081974
c157741_g1	383.298	1342.97	-1.8089	1.4759e-05	0.00081976
c141242_g1	161.61	347.752	-1.1055	1.4866e-05	0.00082485
c42561_g1	1104.01	1895.24	-0.77963	1.5e-05	0.00083171
c172424_g1	424.597	875.283	-1.0437	1.5041e-05	0.00083369
c165543_g1	293.347	625.972	-1.0935	1.5145e-05	0.00083906
c150903_g1	140.65	301.304	-1.0991	1.5326e-05	0.00084835
c237092_g1	38.8525	118.301	-1.6064	1.5563e-05	0.0008602
c130392_g1	487.347	885.761	-0.86197	1.5659e-05	0.0008647
c169196_g3	7.44331	49.2599	-2.7264	1.6147e-05	0.00088982
c226212_g1	110.234	243.734	-1.1447	1.6296e-05	0.00089682
c172621_g2	7.07946	48.4227	-2.774	1.6362e-05	0.0008998
c142529_g2	1.2151	26.9884	-4.4732	1.6433e-05	0.0009034
c164935_g1	5189.04	9517.78	-0.87516	1.6615e-05	0.00091219
c116529_g1	8143.02	17973.5	-1.1422	1.6858e-05	0.00092389
c121701_g1	1300.25	2235.73	-0.78195	1.6862e-05	0.00092389
c173769_g2	15.4363	70.2877	-2.1869	1.6919e-05	0.0009267
c164784_g1	449.746	900.225	-1.0012	1.7082e-05	0.00093527
c159760_g1	4.37885	40.2259	-3.1995	1.7099e-05	0.00093591
c106880_g1	68681.9	132471	-0.94767	1.7212e-05	0.00094175
c168133_g3	59557.4	177834	-1.5782	1.7427e-05	0.00095225
c100254_g1	5.94202	45.2838	-2.93	1.7562e-05	0.00095867
c159316_g1	11.505	59.6078	-2.3732	1.8003e-05	0.00098008
c174679_g1	400.637	1353.18	-1.756	1.8012e-05	0.00098027
c172303_g1	163.34	338.398	-1.0508	1.8055e-05	0.00098223
c156310_g1	3385.38	5631.98	-0.73432	1.8083e-05	0.00098342
c158852_g2	446.644	810.857	-0.86032	1.8099e-05	0.00098399
c173267_g2	76.7496	191.927	-1.3223	1.8119e-05	0.00098473
c173419_g5	178.811	368.837	-1.0445	1.813e-05	0.00098503
c146857_g1	784.89	1379.35	-0.81342	1.8173e-05	0.000987
c166274_g1	18.578	76.7081	-2.0458	1.8206e-05	0.00098848
c211432_g1	43.2856	160.002	-1.8861	1.8392e-05	0.0009969
c156645_g1	29.1074	99.6026	-1.7748	1.842e-05	0.00099811
c171269_g1	64.2038	182.886	-1.5102	1.8455e-05	0.00099933
c161475_g1	1.40784	31.4511	-4.4816	1.8612e-05	0.0010075
c164319_g1	1475.89	2495.97	-0.75802	1.8659e-05	0.0010097
c214210_g1	62.1392	164.956	-1.4085	1.8756e-05	0.0010136
c166136_g1	172.73	361.132	-1.064	1.8853e-05	0.0010181
c136807_g1	2.29045	32.171	-3.8121	1.9081e-05	0.0010298
c170928_g4	73.8383	182.405	-1.3047	1.9123e-05	0.0010314
c185757_g1	199.471	396.205	-0.99007	1.914e-05	0.0010319
c165450_g1	2151.35	3983.22	-0.88869	1.9282e-05	0.0010385
c160710_g1	1126.07	2085.32	-0.88897	1.931e-05	0.0010397
c163495_g1	473.732	877.521	-0.88936	1.9359e-05	0.001042
c154624_g2	483.557	861.095	-0.83249	1.939e-05	0.0010426
c163348_g1	111.686	247.846	-1.15	1.9387e-05	0.0010426
c164323_g1	2620.12	4378.45	-0.74079	1.9416e-05	0.0010433
c171119_g1	794.831	1379.03	-0.79494	1.9487e-05	0.0010458
c212493_g1	370.555	685.239	-0.88692	1.9496e-05	0.0010459
c163865_g3	1608.14	2712.15	-0.75405	2.0056e-05	0.0010741
c152414_g1	3171.77	5310.82	-0.74365	2.0093e-05	0.0010758
c150640_g5	1.57874	28.0014	-4.1487	2.0449e-05	0.0010934
c154046_g1	1610.22	2707.73	-0.74982	2.074e-05	0.0011071
c161121_g3	3.77596	36.7893	-3.2844	2.0966e-05	0.0011187
c168287_g1	4363.03	7251.05	-0.73286	2.1016e-05	0.00112
c145755_g1	200.544	403.044	-1.007	2.1038e-05	0.0011208
c141325_g2	3814.83	6302.93	-0.7244	2.1164e-05	0.0011268
c132615_g1	588.081	1042.15	-0.82547	2.1237e-05	0.0011303
c174529_g2	4.74271	46.9384	-3.307	2.1535e-05	0.0011452
c133113_g1	779.984	1342.56	-0.78347	2.1551e-05	0.0011455
c155372_g1	2073.37	3486.77	-0.74992	2.1645e-05	0.0011498
c162354_g1	207.897	411.104	-0.98364	2.1839e-05	0.0011593
c150095_g1	10.7248	56.8746	-2.4068	2.1853e-05	0.0011596
c144345_g1	4.56533	39.0416	-3.0962	2.2011e-05	0.0011677
c132960_g1	417.646	756.325	-0.85672	2.2068e-05	0.0011699
c151091_g1	519.691	1046.71	-1.0101	2.2077e-05	0.00117
c172621_g1	1.48551	27.8144	-4.2268	2.2119e-05	0.0011715
c152579_g1	1959.16	3246.47	-0.72864	2.2432e-05	0.0011865
c161205_g1	900.706	1553.89	-0.78676	2.2571e-05	0.0011931
c168837_g3	168.481	345.427	-1.0358	2.2583e-05	0.0011933
c152018_g2	68.221	172.425	-1.3377	2.262e-05	0.0011943
c161964_g1	878.492	2059.32	-1.2291	2.2658e-05	0.0011953
c159568_g1	390.262	784.943	-1.0081	2.2666e-05	0.0011954
c173097_g1	12.8069	61.3895	-2.2611	2.27e-05	0.0011968
c50069_g1	92.6794	216.419	-1.2235	2.2744e-05	0.0011987
c171960_g1	75.8196	397.461	-2.3902	2.2822e-05	0.001202
c130301_g1	11.4181	61.5323	-2.43	2.3239e-05	0.001222
c76010_g1	8208.97	16615.7	-1.0173	2.3417e-05	0.0012302
c153774_g1	1468.02	3148.84	-1.101	2.3448e-05	0.001231
c174298_g1	16.0946	69.1224	-2.1026	2.3616e-05	0.001239
c155240_g1	4443.36	8223.05	-0.88802	2.3642e-05	0.00124
c159033_g1	1065.15	2013.36	-0.91856	2.3761e-05	0.0012454
c144515_g1	8.7668	51.5354	-2.5554	2.3837e-05	0.0012486
c169643_g1	1288.13	2164.14	-0.74852	2.3837e-05	0.0012486
c122896_g1	1948.8	3243.82	-0.73511	2.3895e-05	0.0012504
c144533_g1	321.783	600.961	-0.90118	2.3886e-05	0.0012504
c167248_g1	12.403	110.748	-3.1585	2.4278e-05	0.0012696
c140950_g1	1737.67	3316.27	-0.93241	2.4406e-05	0.0012751
c156203_g1	1820.75	3359.01	-0.8835	2.459e-05	0.0012839
c127501_g1	22.9175	121.684	-2.4086	2.46e-05	0.001284
c163206_g1	150.206	352.706	-1.2315	2.4655e-05	0.0012864
c162661_g1	335.552	624.294	-0.89569	2.4791e-05	0.0012927
c124314_g1	0	18.4559	#NAME?	2.4829e-05	0.0012938
c155961_g2	10.4541	55.0657	-2.3971	2.4848e-05	0.0012944
c133511_g2	20.29	77.5757	-1.9348	2.4872e-05	0.0012952
c168470_g1	15.6135	107.77	-2.7871	2.4951e-05	0.0012985
c158900_g2	3.42789	34.8904	-3.3474	2.5302e-05	0.0013147
c161663_g1	21.6241	83.4923	-1.949	2.5922e-05	0.0013439
c144930_g1	0.696134	23.7151	-5.0903	2.596e-05	0.0013453
c162778_g1	24.2937	201.982	-3.0556	2.5967e-05	0.0013453
c171052_g1	75.3496	184.132	-1.2891	2.6199e-05	0.0013565
c172697_g2	4.65835	38.5739	-3.0497	2.6211e-05	0.0013567
c164952_g6	399.25	725.767	-0.86221	2.6248e-05	0.0013582
c138121_g1	2.86241	34.0322	-3.5716	2.6313e-05	0.0013607
c155934_g1	7.49004	89.5574	-3.5798	2.6326e-05	0.0013609
c140758_g1	1129.12	1925.64	-0.77014	2.645e-05	0.0013669
c169620_g2	2.22836	181.564	-6.3483	2.6545e-05	0.0013713
c72636_g2	2438.95	4537.08	-0.8955	2.6753e-05	0.0013812
c167626_g1	3862.47	6393.73	-0.72714	2.6828e-05	0.0013842
c170946_g3	2211.76	4117.51	-0.89658	2.7128e-05	0.0013984
c224458_g1	640.214	1125.25	-0.81362	2.72e-05	0.0014016
c169284_g6	2.70061	32.4555	-3.5871	2.7292e-05	0.0014059
c154396_g1	3400.29	5650.05	-0.73261	2.7582e-05	0.001419
c53387_g1	25.7602	88.7068	-1.7839	2.7638e-05	0.0014215
c111294_g1	6.41448	45.2977	-2.82	2.8212e-05	0.0014479
c142597_g1	854.703	1479.68	-0.79179	2.8215e-05	0.0014479
c185263_g1	281.175	526.374	-0.90462	2.8347e-05	0.0014538
c155115_g1	425.565	770.476	-0.85637	2.839e-05	0.0014555
c224239_g1	3010.68	7784	-1.3704	2.8454e-05	0.0014584
c132904_g1	2695.84	4453.54	-0.72422	2.8896e-05	0.0014805
c72981_g1	196.369	390.982	-0.99353	2.9075e-05	0.0014883
c153197_g1	19609.1	35990.5	-0.8761	2.9125e-05	0.0014899
c164375_g8	0.727284	23.657	-5.0236	2.9213e-05	0.0014935
c133199_g1	321.231	590.876	-0.87924	2.9312e-05	0.0014971
c135245_g1	477.659	860.958	-0.84996	2.9824e-05	0.0015213
c146779_g1	353.528	641.769	-0.86023	3.0269e-05	0.0015431
c133248_g1	1199.01	2002.07	-0.73965	3.049e-05	0.0015524
c141390_g2	2608.95	7051.83	-1.4345	3.0553e-05	0.0015551
c172389_g2	923.564	1581.92	-0.77639	3.0999e-05	0.0015768
c161393_g1	135.274	285.203	-1.0761	3.1399e-05	0.0015957
c173153_g7	21.5557	85.9311	-1.9951	3.1446e-05	0.0015975
c169453_g2	314.527	656.467	-1.0615	3.1775e-05	0.0016112
c133668_g1	985.341	1925.06	-0.96621	3.204e-05	0.0016226
c160882_g1	2197.98	4186.82	-0.92968	3.205e-05	0.0016226
c153395_g1	90.6195	320.438	-1.8222	3.2097e-05	0.0016235
c117136_g1	1039.54	1763.65	-0.76262	3.2744e-05	0.0016526
c156670_g1	317.648	584.562	-0.87993	3.3066e-05	0.0016678
c140082_g1	4.34813	38.6994	-3.1538	3.3211e-05	0.0016746
c112692_g1	417.686	1101.13	-1.3985	3.3342e-05	0.0016802
c2173_g2	309.947	566.153	-0.86917	3.3465e-05	0.0016853
c199816_g1	8.95976	51.5503	-2.5244	3.355e-05	0.0016891
c171095_g2	12.2258	60.7964	-2.3141	3.3764e-05	0.0016977
c163342_g3	18.6247	72.6355	-1.9635	3.3877e-05	0.0017013
c154859_g1	355.06	660.257	-0.89497	3.3999e-05	0.0017064
c162173_g2	12.596	60.703	-2.2688	3.4524e-05	0.0017295
c131093_g1	54.5507	204.103	-1.9036	3.4561e-05	0.0017308
c150231_g2	213.506	559.99	-1.3911	3.462e-05	0.0017332
c161244_g3	15540.6	24996.2	-0.68566	3.5654e-05	0.0017795
c165966_g4	71.078	172.243	-1.277	3.6e-05	0.0017923
c76765_g1	185.162	369.557	-0.99701	3.6314e-05	0.0018074
c131925_g1	202.428	434.505	-1.102	3.6374e-05	0.0018098
c156606_g1	3.67624	34.3762	-3.2251	3.6514e-05	0.0018163
c158447_g1	420.438	751.662	-0.83819	3.66e-05	0.0018194
c170502_g4	0.363642	21.0917	-5.858	3.6729e-05	0.0018253
c169665_g2	363.926	658.71	-0.856	3.685e-05	0.0018307
c76816_g1	161.498	322.658	-0.99849	3.7034e-05	0.0018385
c157205_g1	616.792	1076.4	-0.80336	3.7302e-05	0.0018475
c166221_g3	11.0354	54.9713	-2.3165	3.7458e-05	0.0018536
c168925_g4	8.99069	51.0861	-2.5064	3.7466e-05	0.0018536
c104546_g1	1539.56	2535.07	-0.7195	3.7707e-05	0.0018647
c159547_g2	141.316	295.034	-1.062	3.7895e-05	0.0018734
c155524_g1	9.34807	50.3374	-2.4289	3.7923e-05	0.0018743
c166380_g3	18.037	71.2911	-1.9828	3.8017e-05	0.0018772
c173687_g7	55.5078	146.105	-1.3962	3.8197e-05	0.0018849
c158576_g4	3.41231	34.1898	-3.3247	3.8246e-05	0.0018868
c163394_g1	10.436	55.9949	-2.4237	3.921e-05	0.0019314
c173159_g1	7.73817	46.9818	-2.602	3.941e-05	0.0019395
c150891_g1	0	22.1516	#NAME?	3.9799e-05	0.0019562
c169729_g2	1345.67	2234.98	-0.73193	4.0256e-05	0.0019769
c158446_g1	553.202	960.581	-0.7961	4.05e-05	0.0019871
c164219_g1	0.773796	22.5614	-4.8658	4.0756e-05	0.0019972
c162495_g1	85.9826	203.032	-1.2396	4.1192e-05	0.0020174
c174853_g3	1.27719	24.698	-4.2733	4.1462e-05	0.0020281
c130329_g1	147.233	351.951	-1.2573	4.1529e-05	0.0020296
c167406_g1	350.379	729.592	-1.0582	4.1519e-05	0.0020296
c147453_g1	354.676	637.598	-0.84614	4.1921e-05	0.0020463
c173346_g1	12.2481	58.1625	-2.2475	4.2025e-05	0.0020501
c133303_g2	102.037	224.103	-1.1351	4.2341e-05	0.0020649
c148099_g1	96.4891	350.901	-1.8626	4.3159e-05	0.002101
c163169_g1	654.771	1125.53	-0.78154	4.3547e-05	0.0021167
c140974_g1	767.439	1311.21	-0.77277	4.3598e-05	0.0021186
c166194_g5	25.0924	86.0241	-1.7775	4.4367e-05	0.0021527
c156134_g1	379.942	678.873	-0.83736	4.5402e-05	0.0021996
c156369_g1	97.5763	218.278	-1.1616	4.5558e-05	0.0022065
c164572_g2	21.4251	78.2695	-1.8692	4.5831e-05	0.0022191
c123106_g1	5597.94	8936.85	-0.67487	4.6064e-05	0.0022277
c166468_g1	1122.59	1856	-0.72536	4.6125e-05	0.0022295
c173687_g4	546.145	945.902	-0.79241	4.6129e-05	0.0022295
c168931_g1	63.5187	158.254	-1.317	4.6329e-05	0.0022385
c137624_g1	4135.55	6724.66	-0.70138	4.6383e-05	0.0022398
c65680_g1	1428.47	2375.89	-0.734	4.6372e-05	0.0022398
c161796_g1	626.638	1119.76	-0.83749	4.6484e-05	0.002244
c150398_g4	1307.03	2151.03	-0.71873	4.6589e-05	0.0022477
c132295_g1	1119.07	1899.53	-0.76334	4.7473e-05	0.002289
c166436_g1	220.021	419.43	-0.93079	4.7616e-05	0.0022924
c173736_g4	100.176	224.849	-1.1664	4.76e-05	0.0022924
c152694_g1	151.65	601.657	-1.9882	4.7926e-05	0.0023053
c150431_g1	7.43662	44.7119	-2.5879	4.8239e-05	0.0023169
c146374_g1	1928.67	3152.24	-0.70877	4.8691e-05	0.0023366
c59521_g1	8.13275	46.8037	-2.5248	4.8918e-05	0.0023468
c172441_g2	329.619	601.01	-0.86659	4.9015e-05	0.0023507
c154115_g1	526.259	917.171	-0.80142	4.9053e-05	0.0023519
c172283_g1	1264.53	2093.09	-0.72703	5.0116e-05	0.0023979
c154474_g1	59.1063	151.025	-1.3534	5.0225e-05	0.0024017
c168730_g1	32.2277	100.98	-1.6477	5.0357e-05	0.0024073
c165759_g2	28.2679	102.902	-1.864	5.0385e-05	0.0024079
c151659_g1	115.702	249.835	-1.1106	5.051e-05	0.0024117
c166700_g1	172.991	508.023	-1.5542	5.064e-05	0.0024158
c157252_g1	390.39	691.136	-0.82405	5.0726e-05	0.0024192
c106597_g1	8.98203	158.289	-4.1394	5.0926e-05	0.0024266
c147797_g1	611.587	1038.79	-0.76428	5.0918e-05	0.0024266
c157889_g2	23.29	81.4386	-1.806	5.1023e-05	0.0024305
c174318_g2	132.521	310.524	-1.2285	5.1399e-05	0.0024462
c174660_g1	8.0021	45.9476	-2.5215	5.1418e-05	0.0024464
c155489_g1	190.149	376.114	-0.98404	5.2088e-05	0.0024768
c166435_g3	3.38116	33.9892	-3.3295	5.2215e-05	0.0024814
c73815_g1	9.9356	52.0836	-2.3902	5.2246e-05	0.0024822
c173851_g1	337.274	607.809	-0.84969	5.2465e-05	0.002491
c166386_g1	44.6196	177.753	-1.9941	5.2609e-05	0.0024958
c160412_g1	25539	41819.9	-0.71149	5.3092e-05	0.0025172
c172964_g1	346.598	639.261	-0.88314	5.3128e-05	0.0025182
c156715_g1	2.24373	29.144	-3.6992	5.3259e-05	0.0025236
c84545_g1	1056.03	1761.1	-0.73782	5.3323e-05	0.0025259
c163384_g1	534.102	938.546	-0.81331	5.3536e-05	0.002535
c93215_g1	275.243	510.561	-0.89138	5.3546e-05	0.002535
c20459_g1	0	20.0178	#NAME?	5.3829e-05	0.0025462
c166384_g1	492.811	855.574	-0.79586	5.5002e-05	0.0025994
c169415_g1	48.9224	250.069	-2.3538	5.5246e-05	0.0026101
c154736_g1	0.696134	22.1756	-4.9935	5.5453e-05	0.0026191
c164691_g1	212.275	415.218	-0.96793	5.5474e-05	0.0026194
c161938_g2	0	17.3905	#NAME?	5.5581e-05	0.0026237
c157811_g1	7.68257	53.664	-2.8043	5.5747e-05	0.00263
c163869_g1	109.504	234.299	-1.0974	5.5846e-05	0.0026339
c141394_g1	16.1634	65.9049	-2.0277	5.5927e-05	0.0026369
c172434_g1	416.938	758.415	-0.86316	5.6956e-05	0.00268
c167599_g1	918.871	1538.78	-0.74385	5.7051e-05	0.0026829
c174254_g1	8.22359	48.7376	-2.5672	5.7257e-05	0.002691
c174162_g2	305.535	591.063	-0.95197	5.7537e-05	0.0027018
c49762_g1	43.8658	122.573	-1.4825	5.7776e-05	0.0027123
c150597_g2	319.292	574.269	-0.84685	5.7816e-05	0.0027134
c160861_g1	1.92681	27.7678	-3.8491	5.8229e-05	0.0027304
c168822_g1	191.259	410.024	-1.1002	5.8226e-05	0.0027304
c17114_g1	579.123	992.934	-0.77783	5.8326e-05	0.0027341
c162535_g2	1166.43	1924.84	-0.72264	5.8979e-05	0.0027624
c161047_g1	460.639	809.684	-0.81372	6.0103e-05	0.0028101
c153337_g3	926.973	1537.99	-0.73045	6.0586e-05	0.002831
c162174_g1	144.768	292.435	-1.0144	6.0578e-05	0.002831
c162866_g1	1947.86	3183.07	-0.70853	6.065e-05	0.0028332
c167623_g1	444.02	2604.49	-2.5523	6.0942e-05	0.0028428
c113018_g1	170.398	337.632	-0.98654	6.1008e-05	0.002845
c169720_g3	155.768	311.048	-0.99774	6.1123e-05	0.0028496
c117388_g1	645.178	1099.93	-0.76964	6.174e-05	0.0028759
c169520_g1	27.3297	88.3524	-1.6928	6.1841e-05	0.0028789
c164482_g14	6.08198	41.9231	-2.7851	6.1947e-05	0.002883
c172389_g3	44.6184	125.223	-1.4888	6.2107e-05	0.0028888
c166508_g1	511.269	879.718	-0.78296	6.2321e-05	0.0028979
c160054_g2	999.729	1664.47	-0.73545	6.2677e-05	0.0029128
c167846_g1	30.1367	96.511	-1.6792	6.4034e-05	0.0029699
c145655_g1	589.957	1017.84	-0.78683	6.4964e-05	0.0030104
c169248_g1	9.9356	50.7638	-2.3531	6.5761e-05	0.0030456
c1995_g1	9.98838	51.7319	-2.3727	6.6407e-05	0.0030738
c168630_g1	1607.2	3291.05	-1.034	6.6648e-05	0.0030841
c17201_g1	2871.03	4628.34	-0.68892	6.6678e-05	0.0030846
c154323_g1	498.134	852.876	-0.7758	6.7273e-05	0.0031068
c95458_g1	203.681	388.729	-0.93245	6.755e-05	0.0031178
c170040_g1	1790.5	2946.45	-0.71861	6.8151e-05	0.0031429
c167411_g2	52.9956	135.834	-1.3579	6.8339e-05	0.0031506
c171412_g4	36.0034	106.008	-1.558	6.9447e-05	0.0031954
c167725_g2	542.913	1316.49	-1.2779	6.9821e-05	0.0032116
c201693_g1	527.317	921.198	-0.80484	7.0251e-05	0.0032296
c185566_g1	0	19.9034	#NAME?	7.0616e-05	0.0032445
c135633_g2	332.897	595.203	-0.83831	7.1206e-05	0.0032697
c151307_g1	416.597	733.766	-0.81667	7.2807e-05	0.0033366
c115653_g1	304.194	553.055	-0.86243	7.3119e-05	0.0033481
c144561_g1	1.51666	25.5914	-4.0767	7.3108e-05	0.0033481
c172842_g1	71.2511	287.945	-2.0148	7.3105e-05	0.0033481
c159804_g1	832.361	1382.97	-0.73249	7.4313e-05	0.0033986
c146389_g1	759.485	1273.76	-0.746	7.4368e-05	0.0033995
c147470_g1	598.087	1014.81	-0.76278	7.5002e-05	0.0034218
c147498_g1	1395.21	5814.55	-2.0592	7.5096e-05	0.0034245
c95734_g1	157.709	320.505	-1.0231	7.6185e-05	0.0034689
c165367_g1	5.82694	39.8217	-2.7727	7.6431e-05	0.0034781
c169907_g1	4.4191	34.4957	-2.9646	7.6428e-05	0.0034781
c163475_g1	3.92219	34.5813	-3.1403	7.648e-05	0.0034791
c169577_g1	32.9483	97.622	-1.567	7.7073e-05	0.0035034
c153650_g1	135.928	282.957	-1.0577	7.7621e-05	0.0035239
c167574_g2	4.50324	36.5346	-3.0202	7.7633e-05	0.0035239
c140525_g1	5133.16	8172.66	-0.67096	7.7712e-05	0.0035264
c160140_g1	1193.54	1928.62	-0.69232	7.7781e-05	0.0035276
c158605_g1	3432.23	5475.94	-0.67396	7.8604e-05	0.003558
c163326_g2	36.6154	105.287	-1.5238	7.9097e-05	0.0035784
c153105_g1	942.802	1832.41	-0.95872	7.9656e-05	0.0035996
c173329_g1	56.8563	145.528	-1.3559	7.9699e-05	0.0036005
c132251_g1	4163.81	6698.35	-0.6859	7.9862e-05	0.0036067
c117028_g1	1736.14	2954.51	-0.76703	8.025e-05	0.0036214
c164231_g1	1944.46	3169.88	-0.70505	8.1207e-05	0.0036608
c166975_g3	77.5851	179.68	-1.2116	8.1347e-05	0.0036658
c145494_g1	130.125	265.553	-1.0291	8.1495e-05	0.0036715
c174242_g2	67.2217	223.077	-1.7305	8.1791e-05	0.0036827
c162710_g1	60.703	182.993	-1.5919	8.2134e-05	0.0036961
c167891_g1	0.425729	19.1479	-5.4911	8.2345e-05	0.0037041
c173155_g1	292.989	1435.05	-2.2922	8.2357e-05	0.0037041
c160480_g6	35.0408	104.329	-1.574	8.256e-05	0.0037122
c173645_g1	1927.78	3200.15	-0.7312	8.2696e-05	0.0037173
c81361_g1	83.5679	192.513	-1.2039	8.3553e-05	0.0037506
c150410_g1	203.674	393.51	-0.95014	8.4174e-05	0.0037764
c174655_g1	92.4003	202.963	-1.1352	8.4478e-05	0.003789
c147730_g1	780.764	1400.57	-0.84306	8.5249e-05	0.003815
c150001_g1	500.444	862.337	-0.78504	8.5383e-05	0.003819
c138875_g1	438.574	760.297	-0.79374	8.5809e-05	0.0038338
c165462_g2	8.67378	47.0808	-2.4404	8.6193e-05	0.0038488
c147262_g1	10.4297	52.3949	-2.3287	8.6434e-05	0.0038585
c224732_g1	37.256	108.246	-1.5388	8.7315e-05	0.0038914
c156351_g6	81.7164	186.07	-1.1871	8.7732e-05	0.0039089
c142879_g1	38.0977	108.16	-1.5054	8.7868e-05	0.0039139
c145251_g1	1386.08	2253.6	-0.70122	8.8217e-05	0.0039284
c152071_g1	19901.8	31234.7	-0.65025	8.8294e-05	0.0039307
c42745_g1	12773.3	21689.2	-0.76384	8.8339e-05	0.0039316
c174346_g1	0.363642	19.3306	-5.7322	8.8417e-05	0.003934
c128747_g2	0	16.4271	#NAME?	8.9709e-05	0.0039861
c145944_g1	31.4669	155.032	-2.3007	9.0013e-05	0.0039963
c137214_g2	640.336	1245.65	-0.95999	9.026e-05	0.0040051
c170492_g1	494.549	848.434	-0.77869	9.0575e-05	0.0040168
c174708_g1	9.18365	48.7601	-2.4086	9.0938e-05	0.0040288
c172527_g6	1.15301	23.2092	-4.3312	9.1934e-05	0.0040715
c173491_g1	15220.8	24606.9	-0.69302	9.2927e-05	0.004111
c162518_g1	519.595	878.88	-0.75828	9.3217e-05	0.0041216
c171835_g1	2503.94	3983.95	-0.67	9.3718e-05	0.0041403
c162348_g1	415.962	966.661	-1.2166	9.3942e-05	0.0041468
c114217_g1	3513.32	14693.3	-2.0643	9.4084e-05	0.004152
c170013_g1	1294.24	2457.82	-0.92527	9.4249e-05	0.0041581
c160502_g1	1164.35	1887.53	-0.69698	9.4308e-05	0.0041592
c166442_g2	10.4297	51.7103	-2.3098	9.4633e-05	0.0041705
c164943_g1	772.206	1388.72	-0.8467	9.4744e-05	0.0041731
c12992_g1	57.9477	175.854	-1.6016	9.522e-05	0.0041918
c172893_g3	23.0631	80.6943	-1.8069	9.544e-05	0.0042004
c174303_g2	70.1149	168.117	-1.2617	9.557e-05	0.0042049
c167990_g1	1169.69	1915.08	-0.71128	9.5911e-05	0.0042188
c165079_g1	18.0037	100.69	-2.4836	9.602e-05	0.0042225
c170165_g1	29.7947	93.5533	-1.6507	9.7153e-05	0.0042688
c155426_g1	5.34539	39.489	-2.8851	9.7352e-05	0.0042764
c56879_g2	4.47209	35.9125	-3.0055	9.7406e-05	0.0042776
c148039_g1	969.924	2127.67	-1.1333	9.8561e-05	0.0043236
c172230_g4	13.7583	57.709	-2.0685	9.8752e-05	0.0043301
c237859_g1	11.6294	62.7973	-2.4329	9.919e-05	0.0043465
c163858_g1	631.115	1119.5	-0.82688	9.9334e-05	0.0043516
c164577_g1	203578	377467	-0.89077	0.00010014	0.0043821
c162019_g1	247.247	450.173	-0.86452	0.00010025	0.0043857
c165027_g1	167.094	325.464	-0.96184	0.00010055	0.0043967
c123029_g1	1132.53	1827.8	-0.69055	0.00010083	0.0044075
c156221_g2	137.473	279.456	-1.0235	0.00010123	0.0044202
c163362_g1	1304.83	2148.81	-0.71968	0.0001012	0.0044202
c158714_g1	254.605	571.194	-1.1657	0.00010219	0.00446
c60712_g1	6.64725	41.2023	-2.6319	0.0001026	0.0044764
c167615_g1	1058.37	1805.33	-0.77041	0.00010361	0.0045156
c157155_g1	25794.5	40717	-0.65856	0.00010377	0.0045215
c173530_g5	817.256	1339.77	-0.71313	0.00010404	0.0045307
c104814_g1	82.5227	183.215	-1.1507	0.00010419	0.004535
c160240_g1	30.7149	149.761	-2.2857	0.00010438	0.0045419
c149680_g1	28.3983	103.493	-1.8657	0.00010463	0.0045504
c170478_g6	12.776	55.4839	-2.1186	0.00010506	0.0045667
c173196_g1	669.923	1123.34	-0.74573	0.00010529	0.0045748
c171381_g4	60.0951	148.166	-1.3019	0.00010551	0.0045826
c150482_g1	17.1922	66.1604	-1.9442	0.000106	0.0046022
c165609_g2	124.642	253.494	-1.0242	0.00010653	0.0046208
c111766_g1	4.6339	46.5169	-3.3275	0.00010681	0.0046315
c166619_g3	31.9082	96.4243	-1.5955	0.00010711	0.0046394
c170767_g1	828.016	1387.34	-0.74459	0.00010832	0.004688
c123568_g1	7152.63	11190.5	-0.64573	0.00010904	0.0047132
c143895_g1	314.755	559.022	-0.82868	0.00010934	0.0047246
c173646_g2	9.91981	58.5567	-2.5614	0.00010992	0.0047461
c142609_g1	12301.9	19242.3	-0.6454	0.00011046	0.0047655
c170445_g2	248.496	1092.91	-2.1369	0.00011054	0.0047666
c156760_g1	13.5625	59.1835	-2.1256	0.00011148	0.0048005
c146567_g1	652.103	1081.06	-0.72927	0.00011234	0.0048351
c170884_g1	11.0263	240.337	-4.446	0.00011313	0.0048625
c173824_g3	2430.43	7508.2	-1.6273	0.00011356	0.0048797
c172854_g2	25252.2	51338.8	-1.0236	0.00011378	0.0048881
c132118_g1	206.021	383.366	-0.89593	0.00011616	0.0049838
c147716_g2	176.346	337.6	-0.93691	0.00011672	0.0050063
c174719_g1	466.348	793.663	-0.76712	0.00011684	0.0050092
c173971_g3	261.873	478.53	-0.86974	0.00011752	0.0050365
c162028_g1	122.277	250.796	-1.0364	0.00011799	0.0050541
c150132_g1	8.94439	47.6573	-2.4136	0.00011836	0.0050676
c164642_g1	174.609	337.012	-0.94868	0.00011837	0.0050676
c174166_g1	43.2114	118.16	-1.4513	0.00011897	0.0050897
c170445_g1	263.575	896.392	-1.7659	0.00011944	0.0051066
c130866_g1	6.19685	40.0768	-2.6932	0.00012092	0.0051621
c163277_g1	10.9489	52.0332	-2.2486	0.00012096	0.0051622
c189838_g1	6.57607	41.5373	-2.6591	0.00012134	0.005177
c164756_g1	97.6247	438.381	-2.1669	0.00012289	0.0052376
c148209_g1	228.243	421.107	-0.88361	0.00012336	0.0052522
c160296_g1	2.2593	26.7839	-3.5674	0.00012346	0.0052551
c173731_g3	4.92876	35.4464	-2.8463	0.0001236	0.0052594
c171388_g1	81.2446	183.548	-1.1758	0.00012478	0.005304
c164542_g1	0	15.5531	#NAME?	0.00012552	0.0053314
c137486_g1	9.06836	47.0909	-2.3765	0.00012596	0.005344
c43883_g1	1240.23	1995.22	-0.68594	0.00012606	0.005346
c166783_g1	168.494	329.65	-0.96824	0.00012645	0.0053582
c173265_g1	1220.65	1990.11	-0.7052	0.00012649	0.0053586
c167968_g6	10.3834	50.8253	-2.2913	0.00012801	0.0054132
c174944_g1	1058.7	2117.14	-0.99983	0.0001291	0.0054535
c142557_g1	336.001	589.667	-0.81143	0.00012922	0.0054574
c167269_g1	132.885	269.476	-1.02	0.00012947	0.0054635
c156939_g1	329.614	574.303	-0.80103	0.00013099	0.0055247
c132227_g1	2997.36	4783.75	-0.67445	0.000132	0.0055632
c167954_g1	771.462	1273.33	-0.72294	0.00013204	0.0055633
c170586_g1	2.24373	26.9325	-3.5854	0.00013233	0.0055681
c172480_g3	16.0576	61.0363	-1.9264	0.00013233	0.0055681
c153151_g1	615.552	1319.39	-1.0999	0.00013263	0.005578
c153644_g5	70.7208	165.996	-1.2309	0.00013565	0.00569
c141695_g1	474.596	801.812	-0.75657	0.00013645	0.0057207
c170305_g2	3360.69	5277.68	-0.65115	0.00013773	0.0057654
c172067_g1	220.352	469.379	-1.0909	0.00013789	0.0057691
c159161_g1	159.524	311.601	-0.96593	0.00013876	0.0058029
c225793_g1	32.921	96.4555	-1.5509	0.00014067	0.0058748
c128465_g1	6.63837	41.4438	-2.6423	0.00014098	0.0058861
c127313_g1	28.6352	103.752	-1.8573	0.00014172	0.0059141
c160888_g1	440.259	757.969	-0.78379	0.00014355	0.0059874
c168111_g2	23.8237	95.5144	-2.0033	0.00014404	0.0060049
c147625_g1	1066.43	1884.31	-0.82125	0.00014412	0.0060068
c170291_g4	80.262	328.223	-2.0319	0.00014431	0.0060128
c128661_g1	3.09518	30.1993	-3.2864	0.00014435	0.0060132
c113905_g1	34.3847	99.0699	-1.5267	0.00014464	0.0060236
c170067_g2	631.543	1054.73	-0.73992	0.00014484	0.0060287
c171354_g1	21.904	76.0142	-1.7951	0.00014517	0.0060394
c164102_g1	346.141	601.873	-0.7981	0.00014543	0.0060471
c130372_g1	2746.2	4315.81	-0.65219	0.00014678	0.0060969
c164377_g1	353.691	610.77	-0.78814	0.00014759	0.0061274
c163085_g4	359.331	874.249	-1.2827	0.00014775	0.0061325
c152482_g1	929.521	1508.33	-0.69839	0.00014823	0.0061511
c154457_g1	433.809	959.363	-1.145	0.00014847	0.0061595
c168528_g2	27.1652	86.4944	-1.6708	0.00015001	0.006217
c166281_g7	222.401	406.069	-0.86856	0.00015044	0.0062315
c122224_g1	1102.96	1789.67	-0.69832	0.0001505	0.0062325
c94204_g1	84.5557	188.527	-1.1568	0.00015214	0.0062955
c158727_g1	746.3	1320.98	-0.82378	0.00015383	0.0063588
c172572_g1	19.1219	67.8861	-1.8279	0.00015381	0.0063588
c152404_g1	13.0775	61.0247	-2.2223	0.00015448	0.0063809
c140772_g1	50.7925	209.569	-2.0447	0.00015488	0.0063923
c151062_g1	1.15301	21.95	-4.2507	0.00015573	0.0064209
c114887_g2	10.8556	50.8458	-2.2277	0.00015577	0.0064212
c167809_g1	132.94	281.272	-1.0812	0.00015591	0.0064252
c154284_g1	318.008	559.9	-0.81611	0.00015612	0.0064304
c149171_g5	10.9393	52.3913	-2.2598	0.00015623	0.0064336
c117734_g1	534.947	902.895	-0.75516	0.00015659	0.0064465
c168660_g6	1.42342	23.8659	-4.0675	0.00015663	0.0064465
c76661_g1	379.634	646.871	-0.76887	0.00015674	0.0064497
c163396_g2	12.8506	57.1067	-2.1518	0.00015692	0.0064555
c132927_g1	26.1827	82.6587	-1.6586	0.00015761	0.0064789
c162367_g1	427.666	870.718	-1.0257	0.00015781	0.0064831
c157323_g2	350.818	609.436	-0.79675	0.00015908	0.0065307
c224849_g1	3.65157	31.8223	-3.1235	0.00015976	0.0065573
c163092_g1	3970.36	6251.7	-0.65498	0.0001607	0.0065926
c166160_g1	7.42774	52.3491	-2.8172	0.00016084	0.0065965
c146091_g1	34.4314	99.4709	-1.5306	0.00016095	0.0065991
c164319_g2	1004.19	1629.31	-0.69823	0.00016143	0.0066175
c162803_g1	2055.59	3249.95	-0.66086	0.00016189	0.0066345
c172274_g2	7.49871	40.619	-2.4374	0.00016237	0.0066444
c113371_g2	494.771	824.129	-0.73611	0.00016249	0.0066473
c150729_g1	533.7	900.616	-0.75488	0.00016294	0.0066611
c198353_g1	6074.12	9440.91	-0.63625	0.00016295	0.0066611
c165923_g1	29.5516	87.4634	-1.5654	0.00016355	0.0066823
c156289_g1	13.0552	68.9304	-2.4005	0.00016394	0.0066948
c174674_g1	370.208	635.987	-0.78066	0.00016391	0.0066948
c13227_g1	2.49877	58.5474	-4.5503	0.00016428	0.0067054
c241880_g1	9.92024	47.7355	-2.2666	0.00016434	0.0067061
c171530_g1	725.639	1201.49	-0.72751	0.00016443	0.006708
c159864_g2	3.55206	35.0521	-3.3028	0.00016458	0.0067127
c142645_g2	28.6157	86.5975	-1.5975	0.00016555	0.0067487
c162809_g6	1.9889	25.078	-3.6564	0.00016581	0.006756
c174371_g3	72.5123	193.442	-1.4156	0.00016598	0.006761
c169294_g2	950.006	1715.63	-0.85273	0.00016607	0.0067621
c152923_g1	282.826	495.158	-0.80798	0.00016638	0.0067707
c131049_g2	132.073	274.825	-1.0572	0.0001678	0.006823
c82330_g1	153.473	298.139	-0.958	0.00016811	0.0068308
c149015_g1	552.118	925.772	-0.74568	0.00017039	0.0069165
c174303_g3	11.4609	50.1901	-2.1307	0.00017142	0.0069545
c156923_g1	118.395	239.962	-1.0192	0.00017204	0.0069765
c140684_g1	16.5608	61.1527	-1.8846	0.00017237	0.0069881
c163529_g1	229.271	416.714	-0.862	0.00017284	0.007002
c134867_g1	25.9621	81.2326	-1.6457	0.00017414	0.0070493
c95907_g1	63.5719	150.684	-1.2451	0.00017425	0.0070516
c158886_g1	65.2601	155.065	-1.2486	0.00017526	0.0070854
c173370_g2	28.1346	85.1452	-1.5976	0.00017725	0.0071587
c167687_g1	1.42342	23.5892	-4.0507	0.00017806	0.00719
c173305_g2	32.4514	98.7134	-1.605	0.00017823	0.0071949
c156501_g2	2.4302	26.3562	-3.439	0.00017946	0.007239
c237052_g1	68.7713	164.167	-1.2553	0.00018076	0.0072899
c154299_g1	33.8527	96.8547	-1.5165	0.00018138	0.0073075
c174070_g6	13.503	55.5618	-2.0408	0.00018137	0.0073075
c109622_g1	7.55191	41.6185	-2.4623	0.00018178	0.0073217
c166731_g1	43.5705	163.523	-1.9081	0.00018194	0.0073265
c132965_g1	224.011	409.347	-0.86976	0.00018349	0.0073868
c162859_g4	54.4702	136.032	-1.3204	0.00018476	0.0074303
c159394_g1	6.41469	39.3215	-2.6159	0.00018495	0.0074328
c162118_g1	637.067	1043.75	-0.71227	0.00018495	0.0074328
c122723_g1	0.696134	26.5405	-5.2527	0.00018777	0.0075329
c149782_g1	1.92681	24.447	-3.6654	0.00018792	0.0075373
c170707_g1	0.348067	28.4372	-6.3523	0.00018834	0.0075485
c174545_g2	209.925	386.913	-0.88214	0.0001885	0.0075512
c154656_g1	71.7138	161.865	-1.1745	0.00018877	0.0075581
c153513_g1	1081.73	1784.03	-0.72181	0.00018889	0.007561
c114135_g1	848.124	1384.18	-0.70668	0.00018922	0.0075667
c163954_g1	782.957	1388.31	-0.82633	0.00018974	0.0075839
c164486_g4	35.0369	134.626	-1.942	0.00019003	0.0075935
c163142_g7	173.483	324.828	-0.90488	0.00019111	0.0076329
c158905_g4	0	14.8943	#NAME?	0.00019141	0.0076411
c140787_g1	8.31013	111.257	-3.7429	0.00019355	0.0077173
c172002_g1	450.846	759.274	-0.75198	0.00019432	0.0077439
c167728_g1	320.102	555.23	-0.79455	0.00019444	0.0077469
c131803_g1	387.266	2039.16	-2.3966	0.00019538	0.0077804
c158647_g1	1814.5	2878.54	-0.66576	0.00019606	0.0077998
c174048_g1	24.9051	88.8595	-1.8351	0.00019763	0.0078551
c167565_g11	80.9926	504.785	-2.6398	0.00019789	0.0078624
c165562_g4	103.124	216.915	-1.0727	0.00019806	0.0078659
c211247_g1	682.589	1101.49	-0.69037	0.00019818	0.0078689
c174559_g3	26.9191	82.5993	-1.6175	0.00019952	0.0079164
c76721_g1	38.8501	106.551	-1.4556	0.00019975	0.0079215
c134136_g1	2478.98	3867.68	-0.64172	0.00020195	0.0080008
c133849_g1	35.047	354.763	-3.3395	0.00020206	0.0080032
c140891_g1	87.7424	183.907	-1.0676	0.00020219	0.0080065
c141616_g1	168.565	334.409	-0.98831	0.00020376	0.0080626
c168111_g4	108.444	221.98	-1.0335	0.00020506	0.0081081
c144722_g1	1.56317	25.3017	-4.0167	0.0002053	0.0081159
c149522_g1	18386.3	28172.3	-0.61565	0.00020893	0.0082473
c163847_g1	169.733	315.435	-0.89407	0.00020968	0.0082705
c48664_g1	19.3211	67.2971	-1.8004	0.00020998	0.0082767
c151789_g1	3698.81	7645.75	-1.0476	0.00021059	0.0082966
c238447_g1	141.377	274.169	-0.95552	0.00021088	0.0083039
c199503_g1	26.6956	82.6692	-1.6307	0.00021096	0.0083051
c171509_g1	128.641	257.222	-0.99966	0.0002114	0.0083203
c131866_g1	9.28294	62.2683	-2.7458	0.00021377	0.0083912
c172525_g1	17.9595	63.8444	-1.8298	0.00021457	0.0084206
c157830_g1	657.124	1240.22	-0.91635	0.00021463	0.008421
c160269_g1	2.51434	27.3964	-3.4457	0.00021495	0.0084315
c161417_g3	36.1955	132.399	-1.871	0.00021689	0.008499
c149809_g1	1.50108	23.1725	-3.9483	0.0002173	0.0085132
c162342_g1	918.209	1492.76	-0.70109	0.00021759	0.0085227
c135514_g2	0.851458	19.3904	-4.5093	0.00021781	0.0085289
c166373_g4	172.614	322.953	-0.90377	0.00021859	0.0085576
c124928_g1	10.2214	47.243	-2.2085	0.00021994	0.0086022
c56544_g1	5075.11	7839.01	-0.62723	0.00022056	0.0086244
c169495_g1	17.68	65.0331	-1.8791	0.00022213	0.0086793
c147089_g1	634.178	1117.54	-0.81737	0.00022286	0.0086993
c95112_g1	6910.1	10737.3	-0.63585	0.00022298	0.0087002
c173456_g2	11.6385	50.2223	-2.1094	0.0002238	0.00873
c162883_g1	534.79	886.255	-0.72875	0.00022389	0.0087311
c72638_g1	11.1014	51.9781	-2.2272	0.00022468	0.00876
c165451_g6	9.91072	47.6831	-2.2664	0.00022603	0.008802
c167702_g1	32.5353	142.635	-2.1322	0.00022706	0.0088378
c214763_g1	31.0277	89.5576	-1.5293	0.00022713	0.0088386
c173091_g2	7.91556	54.5348	-2.7844	0.00022885	0.0088969
c162173_g3	19.2523	67.1441	-1.8022	0.000229	0.0089006
c150955_g3	10.184	46.3381	-2.1859	0.00022907	0.0089012
c185512_g1	180.948	332.554	-0.87801	0.00022936	0.0089102
c154596_g1	602.117	1003.81	-0.73737	0.00022943	0.0089107
c135733_g1	0	14.8514	#NAME?	0.000231	0.0089698
c160738_g1	623.336	2158.42	-1.7919	0.00023209	0.0090075
c168421_g1	20795	31658.1	-0.60634	0.00023307	0.0090392
c171229_g7	107.467	221.384	-1.0427	0.00023327	0.009045
c157836_g1	634.823	9910.29	-3.9645	0.00023372	0.0090602
c171773_g4	99.4743	207.309	-1.0594	0.00023404	0.0090704
c146552_g1	591.32	963.981	-0.70507	0.00023413	0.0090717
c158225_g2	13519.2	26077.3	-0.94779	0.00023453	0.0090829
c173977_g3	0.363642	17.2801	-5.5704	0.00023461	0.0090838
c159303_g1	1217.58	1928.03	-0.6631	0.00023474	0.0090866
c137681_g1	0.363642	17.1121	-5.5564	0.00023542	0.0091063
c165410_g1	220.514	403.092	-0.87024	0.000236	0.0091246
c170478_g2	0.425729	17.0428	-5.3231	0.000236	0.0091246
c140061_g1	382.387	662.637	-0.79319	0.00023643	0.0091324
c160038_g1	6.23731	37.0306	-2.5697	0.0002364	0.0091324
c148794_g1	0.773796	22.6072	-4.8687	0.00023687	0.0091471
c172869_g4	7.62958	41.6368	-2.4482	0.00023789	0.009181
c88366_g1	422.047	721.49	-0.77358	0.00024013	0.0092598
c98962_g1	626.545	1046.96	-0.74072	0.00024049	0.0092691
c149828_g1	306.506	534.726	-0.80288	0.00024109	0.0092836
c170428_g1	59.7841	142.763	-1.2558	0.00024234	0.0093249
c211913_g1	123.094	253.371	-1.0415	0.00024311	0.0093524
c148596_g1	12158.4	18459.8	-0.60244	0.00024432	0.0093954
c224728_g1	1007.77	1617.54	-0.68264	0.00024434	0.0093954
c147608_g1	249.688	1119.4	-2.1645	0.00024483	0.0094083
c149607_g1	26709.7	47572.6	-0.83277	0.00024506	0.0094142
c171870_g2	34.1761	95.5081	-1.4826	0.00024537	0.0094239
c154196_g1	12.443	61.3929	-2.3027	0.00024609	0.0094468
c171845_g4	0.425729	17.0734	-5.3257	0.00024652	0.0094612
c173010_g1	42.9033	110.559	-1.3657	0.00024699	0.0094769
c122239_g1	97.7059	246.547	-1.3353	0.00024882	0.0095359
c171167_g2	17.7886	63.5586	-1.8371	0.00025293	0.0096684
c151839_g1	0	14.7463	#NAME?	0.00025501	0.0097357
c162361_g1	977.545	1556.65	-0.67121	0.00025506	0.0097357
c111095_g1	124.863	251.087	-1.0078	0.00025599	0.009769
c133511_g1	15.6007	58.0572	-1.8959	0.00025634	0.0097776
c198269_g1	316.435	545.993	-0.78697	0.00025835	0.0098499
c213287_g1	9.09929	44.1597	-2.2789	0.00025996	0.0099021
c172096_g1	4.78274	32.8049	-2.778	0.00026019	0.0099058
c162490_g6	60.035	143.197	-1.2541	0.00026131	0.0099441
c152281_g1	214.896	386.21	-0.84575	0.00026198	0.0099647
c154620_g1	850.845	1651.56	-0.95687	0.00026214	0.0099685
c174828_g2	7.99949	42.4657	-2.4083	0.00026271	0.0099879
c170986_g8	15.8463	58.9517	-1.8954	0.00026333	0.010009
c152778_g1	351.519	594.754	-0.75869	0.00026523	0.010074
c143148_g1	2133.16	3314.87	-0.63596	0.00026627	0.010104
c169635_g1	136.021	366.029	-1.4281	0.00026624	0.010104
c164704_g1	0.363642	17.0549	-5.5515	0.00026775	0.010156
c165600_g3	80.6216	175.538	-1.1225	0.00026994	0.010232
c161027_g6	2.22836	32.4967	-3.8662	0.00027142	0.01028
c141274_g1	7.30357	40.7299	-2.4794	0.00027256	0.010316
c165515_g1	239.472	430.962	-0.8477	0.00027248	0.010316
c132562_g1	0	14.5584	#NAME?	0.00027365	0.010353
c168195_g1	2756.46	4285.83	-0.63676	0.00027488	0.010394
c166217_g1	1137.64	1802.88	-0.66426	0.00027561	0.010419
c173950_g2	1011.17	1591.91	-0.65474	0.00027589	0.010428
c168227_g1	4.73623	32.2249	-2.7664	0.00027799	0.010497
c131686_g2	661.27	2571.13	-1.9591	0.00027908	0.010531
c172334_g1	326.493	561.816	-0.78305	0.00027996	0.010559
c149190_g1	6.24379	37.7728	-2.5969	0.0002821	0.01062
c127317_g3	19.5316	65.3207	-1.7417	0.00028549	0.010726
c146725_g1	833.291	1803.37	-1.1138	0.00028717	0.010781
c141225_g1	3168.04	4909.1	-0.63187	0.00028791	0.010803
c150941_g1	25.1418	76.1516	-1.5988	0.00028795	0.010803
c116870_g1	26.3289	81.1471	-1.6239	0.00028887	0.010835
c125901_g2	6.32751	42.0914	-2.7338	0.00029239	0.010944
c164572_g3	29.6952	151.856	-2.3544	0.00029247	0.010944
c172411_g1	940.761	2049.24	-1.1232	0.00029282	0.010952
c167532_g1	8.58054	43.101	-2.3286	0.00029394	0.010984
c166932_g3	1240.25	1943.28	-0.64787	0.0002979	0.011125
c160894_g1	216.555	388.364	-0.84268	0.00029896	0.01116
c98760_g1	0	17.1978	#NAME?	0.00029898	0.01116
c151092_g1	443.853	973.524	-1.1331	0.00029947	0.011175
c163235_g1	388.572	645.599	-0.73245	0.00030002	0.011194
c121725_g1	1598.64	2460.38	-0.62203	0.00030119	0.011229
c170949_g2	3277.94	5393.68	-0.71848	0.00030449	0.011331
c156664_g1	4716.36	7232.12	-0.61675	0.00030598	0.011376
c213504_g1	30.9784	89.8119	-1.5356	0.00030699	0.011409
c133843_g1	123.262	326.367	-1.4048	0.00030708	0.01141
c56811_g1	678.413	1094.32	-0.6898	0.00030799	0.011438
c173362_g3	690.543	1276.48	-0.88636	0.0003094	0.011488
c113127_g1	26.9569	80.4175	-1.5769	0.00030989	0.011504
c17615_g1	215.168	404.74	-0.91153	0.00031161	0.011559
c168008_g2	18.037	63.1691	-1.8083	0.0003139	0.011636
c125057_g1	665.69	1114.93	-0.74404	0.00031457	0.011656
c140698_g1	1125.03	1771.93	-0.65535	0.00031457	0.011656
c123222_g1	198.227	359.5	-0.85884	0.00031476	0.01166
c225760_g1	85.1768	202.734	-1.2511	0.00031598	0.011694
c122564_g1	38.2441	102.559	-1.4231	0.00031668	0.011718
c137480_g1	5055.42	7678.56	-0.603	0.00031727	0.011737
c150531_g1	1720.84	2688.36	-0.64362	0.00031879	0.01178
c217444_g1	38.0698	101.656	-1.417	0.00031897	0.011784
c165355_g2	650.559	1045.87	-0.68496	0.00031942	0.011792
c117237_g1	2085.71	3220.32	-0.62666	0.00032069	0.011831
c140895_g1	54.7177	131.24	-1.2621	0.00032065	0.011831
c78069_g1	0.363642	16.8434	-5.5335	0.00032175	0.011868
c140039_g1	1074.72	1719.57	-0.67809	0.00032359	0.011924
c164795_g1	495.325	821.862	-0.73052	0.00032371	0.011925
c160923_g1	4132.94	6335.27	-0.61624	0.00032518	0.01197
c163369_g1	0.773796	18.5299	-4.5818	0.00032517	0.01197
c170583_g2	11.2193	60.6341	-2.4342	0.00032538	0.011971
c166222_g1	10.5229	68.7419	-2.7077	0.0003256	0.011974
c152724_g1	117.656	231.494	-0.9764	0.00032571	0.011975
c97906_g1	2.54528	26.4418	-3.3769	0.00032661	0.012003
c162002_g3	0.348067	16.4891	-5.566	0.00032702	0.012014
c158906_g2	476.065	783.327	-0.71845	0.00032746	0.012023
c173703_g5	14.5161	54.988	-1.9215	0.00032737	0.012023
c173971_g1	29.4892	84.2846	-1.5151	0.00032806	0.01204
c154507_g1	248.297	437.195	-0.81621	0.00033065	0.012127
c163971_g1	1166.87	2179.05	-0.90106	0.00033083	0.01213
c164380_g1	370.885	625.143	-0.75322	0.00033177	0.012156
c164482_g16	13.6646	54.2468	-1.9891	0.00033183	0.012156
c170199_g2	450.424	751.711	-0.73889	0.00033169	0.012156
c170148_g3	4.95991	33.2376	-2.7444	0.00033233	0.012172
c224956_g1	120.547	235.973	-0.96903	0.00033335	0.012206
c154934_g1	17.8263	64.1493	-1.8474	0.00033456	0.012245
c172966_g1	302.061	516.757	-0.77465	0.00033526	0.012268
c160465_g1	8.50309	42.8741	-2.334	0.00033602	0.01229
c163535_g1	245.155	433.787	-0.82329	0.00033664	0.012308
c164585_g7	206.121	367.948	-0.83601	0.00033816	0.012355
c107029_g1	266.238	462.407	-0.79645	0.0003383	0.012357
c142598_g1	1.09093	20.8319	-4.2552	0.00033838	0.012357
c122147_g1	1225.73	1919.02	-0.64673	0.00033919	0.012384
c153942_g1	992.523	1876.6	-0.91895	0.00034082	0.012438
c163471_g2	42.0231	107.978	-1.3615	0.00034219	0.012482
c160845_g1	300.239	519.093	-0.78988	0.00034247	0.01249
c159761_g1	2.39905	25.004	-3.3816	0.00034312	0.012504
c75900_g1	490.734	808.513	-0.72033	0.00034341	0.012507
c131866_g2	3.91571	65.7788	-4.0703	0.00034352	0.012508
c113645_g1	1002.73	1591.44	-0.6664	0.00034608	0.012584
c173987_g1	1608.92	2517	-0.64561	0.0003463	0.01259
c97360_g1	51.4058	123.268	-1.2618	0.00034757	0.012622
c173073_g2	5.33891	33.63	-2.6551	0.00034951	0.012683
c162548_g1	171.297	321.657	-0.90903	0.0003498	0.012691
c163196_g1	1077.28	1704	-0.66154	0.00035062	0.012718
c41181_g1	57.1959	135.071	-1.2397	0.00035197	0.012758
c153844_g2	59.5398	242.772	-2.0277	0.00035217	0.012763
c42565_g2	62.8163	142.233	-1.179	0.00035231	0.012765
c122196_g1	743.257	1175.28	-0.66107	0.0003547	0.012846
c174227_g1	1.8803	23.4349	-3.6396	0.0003547	0.012846
c152998_g1	913.512	1440.56	-0.65713	0.000355	0.012854
c165547_g1	15.9927	74.6364	-2.2225	0.00035533	0.012863
c168223_g4	1803.35	2793.63	-0.63146	0.00035547	0.012865
c105330_g1	3.32817	27.2203	-3.0319	0.000357	0.012912
c172128_g2	1.77149	23.7236	-3.7433	0.00035809	0.012937
c171431_g1	13433.8	22461.5	-0.74159	0.00035856	0.012951
c141264_g1	73.641	160.235	-1.1216	0.00035962	0.012983
c166741_g1	12883.4	19621.6	-0.60692	0.00035987	0.012989
c174165_g3	91.0282	187.549	-1.0429	0.00035999	0.012989
c161801_g2	20.2164	67.7215	-1.7441	0.00036169	0.013038
c157875_g3	1404.1	2170.75	-0.62855	0.00036222	0.013048
c172678_g3	689.556	1180.65	-0.77584	0.00036216	0.013048
c148195_g1	661.764	1063.35	-0.68423	0.00036334	0.013074
c173661_g2	22.4379	71.8617	-1.6793	0.0003641	0.013098
c160576_g2	13.3942	52.5107	-1.971	0.00036475	0.013119
c160112_g1	3292.54	5023.49	-0.60949	0.00036518	0.013131
c139813_g1	6.49214	36.4825	-2.4904	0.0003668	0.013178
c146198_g1	192.455	366.28	-0.92843	0.00037209	0.01335
c158469_g1	11.8843	50.3439	-2.0828	0.00037284	0.013371
c137439_g1	48.6334	148.418	-1.6096	0.00037448	0.013424
c158106_g1	2621.05	3974.88	-0.60077	0.00037566	0.013455
c164892_g1	13.121	54.0413	-2.0422	0.0003756	0.013455
c173240_g3	698.196	1103.16	-0.65994	0.00037619	0.01347
c173785_g13	0.363642	16.5321	-5.5066	0.00037804	0.013528
c172999_g2	1238.77	2267.65	-0.87229	0.00037956	0.013573
c123317_g1	1565.51	3166.36	-1.0162	0.00038282	0.013681
c170977_g2	241.423	419.65	-0.79762	0.00038297	0.013683
c104867_g1	3.24142	28.8555	-3.1541	0.00038331	0.013692
c85660_g1	7784.06	11776.4	-0.59731	0.00038462	0.013727
c143064_g1	360.202	605.176	-0.74855	0.00038577	0.013763
c170526_g1	15.2563	58.5223	-1.9396	0.00038868	0.013845
c152279_g1	573.911	924.795	-0.68831	0.00039064	0.013902
c51364_g1	4.51882	31.6817	-2.8096	0.00039056	0.013902
c150132_g2	7.04204	38.2428	-2.4411	0.00039091	0.013908
c146674_g1	1071.38	1672.5	-0.64253	0.00039369	0.013995
c165911_g2	10.6382	47.5276	-2.1595	0.0003941	0.014007
c156221_g1	119.432	237.484	-0.99164	0.00039444	0.014016
c162824_g1	5.19959	33.3514	-2.6813	0.0003946	0.014018
c123054_g1	1743.15	2710.99	-0.63713	0.00039646	0.014075
c156422_g1	8.67378	41.8095	-2.2691	0.00039807	0.014129
c121900_g1	40962.6	62123.4	-0.60083	0.00039864	0.014146
c168747_g5	36.0344	96.9016	-1.4271	0.00039893	0.014153
c170247_g2	30.4004	86.129	-1.5024	0.00040043	0.014204
c154708_g1	246.348	430.897	-0.80664	0.00040282	0.014273
c174556_g2	465.248	757.231	-0.70273	0.00040379	0.014301
c132158_g1	501.005	820.178	-0.71111	0.00040522	0.014339
c174671_g3	14.3207	55.8252	-1.9628	0.00040583	0.014357
c104392_g1	119.521	233.814	-0.9681	0.00040629	0.014367
c117212_g1	45.5313	112.27	-1.302	0.00040636	0.014367
c161627_g1	2900.25	4471.31	-0.62452	0.00040676	0.014378
c158153_g1	11.1412	48.3194	-2.1167	0.00040757	0.0144
c160488_g1	297.237	502.664	-0.75798	0.00040779	0.0144
c96153_g2	21.4028	68.2456	-1.6729	0.00041014	0.014472
c164323_g2	993.149	1584.18	-0.67365	0.00041212	0.014532
c155511_g2	1.12186	20.0781	-4.1617	0.00041401	0.014589
c160493_g1	23.6532	75.5738	-1.6759	0.00041478	0.014613
c95324_g1	675.721	1067.66	-0.65995	0.00042061	0.014803
c173983_g1	30.4186	85.4688	-1.4904	0.00042163	0.014832
c158248_g1	1491.9	2484.58	-0.73585	0.00042304	0.014877
c145401_g1	6698.24	10160.9	-0.60117	0.0004245	0.014923
c147480_g1	591.892	1030.22	-0.79954	0.0004251	0.014941
c154382_g1	569.45	919.144	-0.69072	0.00042619	0.014976
c157094_g2	516.403	1207.51	-1.2255	0.00042847	0.015038
c174694_g1	2.11955	24.3357	-3.5212	0.00042852	0.015038
c163809_g2	1001.97	1572.99	-0.65068	0.00042912	0.015053
c168994_g1	177.156	325.427	-0.87731	0.00043002	0.015075
c168308_g1	1002.93	1595.61	-0.66989	0.00043222	0.015136
c101288_g2	209.481	368.833	-0.81615	0.00043237	0.015138
c169813_g1	2053.16	3183.73	-0.63287	0.00043348	0.01517
c134805_g1	8.8291	41.2269	-2.2232	0.0004338	0.015178
c164544_g1	353.39	600.983	-0.76606	0.00043464	0.0152
c158203_g1	23.3984	92.1066	-1.9769	0.00043487	0.015205
c157875_g1	452.946	753.685	-0.73462	0.00043712	0.015281
c187583_g1	14.3854	84.4586	-2.5536	0.00043803	0.015309
c171420_g1	33.7463	89.637	-1.4094	0.00043866	0.015325
c160686_g1	1078.19	1670.43	-0.6316	0.00043889	0.015329
c170203_g4	6.77833	37.1005	-2.4524	0.00043956	0.015343
c159912_g1	61.4632	261.135	-2.087	0.00044357	0.015479
c171381_g2	72.2548	155.906	-1.1095	0.0004438	0.015481
c88081_g2	13.1151	52.1567	-1.9916	0.0004445	0.015499
c150979_g1	724.945	1160.47	-0.67877	0.00045196	0.015728
c151185_g1	122.311	236.406	-0.95072	0.00045478	0.015819
c163166_g1	4.17075	30.0427	-2.8486	0.00045709	0.015891
c237257_g1	1965.53	2990.07	-0.60526	0.00045813	0.015912
c225307_g1	5.54744	34.4994	-2.6367	0.00046045	0.015989
c173307_g1	370.621	634.916	-0.77662	0.00046184	0.016027
c152972_g1	2485.99	3810.46	-0.61614	0.00046212	0.01603
c163642_g1	385.971	643.71	-0.73792	0.00046202	0.01603
c170393_g4	111.498	219.918	-0.97994	0.00046233	0.016031
c104889_g2	55.8273	165.013	-1.5635	0.00046358	0.016067
c148104_g2	0.363642	22.1121	-5.9262	0.00046414	0.016083
c141233_g1	1524.7	2368.2	-0.63527	0.00046531	0.016117
c169471_g6	9.78268	42.2011	-2.109	0.00046579	0.01613
c158316_g1	409.342	850.289	-1.0546	0.00046858	0.016219
c133903_g1	162.846	331.258	-1.0244	0.00047174	0.016318
c156399_g1	9611.14	17065.7	-0.82832	0.00047221	0.016331
c171050_g1	868.059	1370.8	-0.65915	0.00047404	0.016384
c104857_g1	9.30782	43.4293	-2.2222	0.00047706	0.016474
c160367_g1	344.74	581.827	-0.75508	0.00048108	0.016599
c169281_g1	19.1502	147.834	-2.9485	0.00048317	0.016664
c132374_g1	1152.79	2654.66	-1.2034	0.00048465	0.016712
c169042_g5	51.2911	121.792	-1.2476	0.00048635	0.016767
c101133_g1	1.0442	19.5824	-4.2291	0.00048719	0.016788
c122861_g1	2788.46	4247.84	-0.60726	0.00049163	0.016927
c150751_g1	723.824	1437.09	-0.98944	0.00049418	0.017008
c213057_g1	1.07535	101.207	-6.5564	0.00049466	0.017017
c162110_g1	9.7024	43.66	-2.1699	0.00049517	0.017024
c165696_g2	0	13.4539	#NAME?	0.00049589	0.017037
c174165_g7	156.256	461.862	-1.5635	0.00049695	0.017069
c162625_g1	408.488	870.605	-1.0917	0.00049734	0.017076
c150733_g1	617.575	979.986	-0.66615	0.00049757	0.01708
c170440_g1	2482.69	3892	-0.64861	0.00049969	0.017143
c161780_g1	6.52934	36.5198	-2.4837	0.00049997	0.017148
c155230_g1	134.387	256.531	-0.93274	0.00050067	0.017162
c146727_g1	496.625	806.54	-0.69959	0.00050377	0.017249
c157473_g1	12.851	52.4594	-2.0293	0.00050371	0.017249
c166047_g1	1834.7	2956.25	-0.68822	0.0005062	0.017322
c170157_g3	15.1784	63.8268	-2.0721	0.00051204	0.017514
c146171_g1	2009.33	3758.07	-0.90328	0.0005152	0.017592
c160454_g1	126.278	242.441	-0.94103	0.00051505	0.017592
c173685_g1	175.529	341.361	-0.95959	0.00051492	0.017592
c161801_g1	0	45.1589	#NAME?	0.00051607	0.017619
c156346_g2	51.5696	361.704	-2.8102	0.00051951	0.017717
c114458_g2	25.4775	76.226	-1.5811	0.00052071	0.017755
c163508_g2	119.404	236.247	-0.98445	0.0005235	0.017831
c174007_g1	932.827	1459.72	-0.64601	0.00052346	0.017831
c167628_g2	145.85	266.817	-0.87137	0.00052715	0.017944
c160941_g1	27.9295	157.205	-2.4928	0.0005283	0.017975
c156962_g1	736.938	1329.27	-0.85102	0.00052938	0.018005
c87034_g2	6.14386	35.152	-2.5164	0.00053019	0.018025
c141023_g1	1947.98	2959.25	-0.60325	0.0005315	0.018065
c150714_g1	167.209	303.593	-0.86049	0.00053259	0.018099
c133585_g1	2036.04	3828.24	-0.91091	0.00053358	0.018128
c142657_g1	11827.5	20218.5	-0.77353	0.00053602	0.0182
c172580_g1	6.3366	35.732	-2.4954	0.00053675	0.018221
c164181_g1	1662.62	3355.87	-1.0132	0.00053701	0.018226
c164197_g1	2318.79	3512.9	-0.59929	0.00053758	0.01824
c157713_g1	5466.63	8135.9	-0.57365	0.00053825	0.018256
c173571_g3	23.4518	72.8025	-1.6343	0.00053864	0.018266
c225228_g1	47.0564	133.443	-1.5038	0.0005428	0.01838
c164069_g2	321.312	537.08	-0.74117	0.00054315	0.018388
c166887_g5	47.8365	112.554	-1.2344	0.00054359	0.018399
c147364_g1	600.738	957.351	-0.67231	0.00054728	0.018497
c104960_g1	1375.11	2102.73	-0.61271	0.00054777	0.01851
c173707_g2	26.5719	76.1258	-1.5185	0.000552	0.018633
c166899_g1	195.727	518.294	-1.4049	0.00055413	0.018681
c160581_g1	185.414	329.182	-0.82813	0.00055425	0.018682
c166435_g8	212.026	374.764	-0.82174	0.00055716	0.018768
c167288_g1	165.628	366.885	-1.1474	0.00056217	0.018918
c173476_g1	0	13.1275	#NAME?	0.0005622	0.018918
c146580_g1	492.271	862.205	-0.80858	0.00056392	0.018961
c168379_g4	232.532	410.345	-0.81941	0.00056428	0.018968
c167711_g2	138.409	255.524	-0.88452	0.000565	0.018985
c147579_g1	159.19	425.592	-1.4187	0.00056568	0.019
c165564_g1	649.739	1398.6	-1.1061	0.00056597	0.019005
c146390_g1	31.4517	98.5184	-1.6473	0.00056619	0.019009
c147841_g1	642.379	1012.61	-0.65658	0.00056682	0.019022
c174512_g1	2616.51	5464.47	-1.0624	0.00056675	0.019022
c173059_g1	380.169	631.949	-0.73317	0.00056813	0.019045
c153875_g1	404.635	665.406	-0.71761	0.00056858	0.019054
c165020_g1	109.876	217.378	-0.98433	0.0005688	0.019054
c159046_g1	22.2917	69.7712	-1.6461	0.00057071	0.019108
c226450_g1	30.5936	86.044	-1.4918	0.0005708	0.019108
c155214_g1	312.997	708.547	-1.1787	0.00057152	0.019121
c174707_g2	6.80884	36.5078	-2.4227	0.00057886	0.019311
c162490_g7	60.8865	137.146	-1.1715	0.00057986	0.019336
c166442_g1	65.3966	143.16	-1.1303	0.00057977	0.019336
c173383_g6	34.5928	92.2878	-1.4157	0.00058039	0.019349
c132721_g2	1.13744	19.2344	-4.0798	0.00058297	0.019424
c163163_g1	3093.16	4662.62	-0.59206	0.00058972	0.019628
c166583_g1	2613.84	4378.14	-0.74415	0.00059277	0.019718
c163223_g1	76.2118	161.938	-1.0874	0.00059426	0.019763
c60244_g1	20.6537	65.5439	-1.6661	0.00059476	0.019775
c146711_g1	342.193	561.794	-0.71523	0.00059559	0.019796
c151952_g1	1480.67	2284.17	-0.62542	0.00059563	0.019796
c159822_g1	326.592	540.817	-0.72765	0.00059789	0.019867
c173663_g5	0.696134	17.5048	-4.6522	0.00059926	0.019901
c174954_g1	57.2135	128.654	-1.1691	0.00060262	0.020008
c170125_g4	11.0728	46.8675	-2.0816	0.00060553	0.020091
c171480_g1	1191.25	1860.92	-0.64354	0.00060561	0.020091
c168979_g1	2.57643	25.2917	-3.2952	0.00060686	0.020124
c161040_g2	0	13.3763	#NAME?	0.00061143	0.020255
c172086_g1	7.20363	37.1315	-2.3658	0.00061231	0.020278
c157388_g1	3972.98	5917.41	-0.57474	0.00061385	0.020318
c123707_g1	210.85	386.425	-0.87398	0.00061634	0.020384
c114455_g1	1322.13	2004.79	-0.60058	0.00062089	0.020506
c171338_g3	36.2516	120.98	-1.7386	0.00062084	0.020506
c151468_g1	2943.76	4441.68	-0.59344	0.00062291	0.020564
c170200_g2	13.8513	51.7565	-1.9017	0.00062386	0.020584
c171061_g1	6.82484	36.2812	-2.4104	0.00062668	0.020667
c146490_g1	375.327	611.056	-0.70316	0.00062733	0.020678
c164200_g2	11.0973	45.3193	-2.0299	0.00062905	0.020728
c95508_g1	128.806	244.37	-0.92387	0.00062962	0.020743
c174658_g2	259.952	494.039	-0.92638	0.00062989	0.020745
c139444_g1	0	13.1222	#NAME?	0.00063249	0.020808
c153057_g1	787.761	1242.07	-0.65691	0.00063277	0.020813
c167527_g1	1.9889	21.8307	-3.4563	0.00063536	0.020885
c151613_g1	136.946	257.681	-0.91197	0.00063755	0.020936
c131763_g1	249.066	431.825	-0.79392	0.0006407	0.021031
c162809_g2	122.4	235.006	-0.9411	0.000642	0.021069
c167231_g5	30.9347	84.3304	-1.4468	0.00064469	0.021145
c152607_g1	5632.56	8405.73	-0.57758	0.0006473	0.021209
c135590_g1	76.5679	159.266	-1.0566	0.00065214	0.021337
c165775_g10	1.07535	38.6721	-5.1684	0.00065267	0.02135
c185868_g1	0.348067	15.2596	-5.4542	0.00065394	0.021388
c152385_g1	5523.45	8262.82	-0.58106	0.00065484	0.021408
c173864_g1	4868.48	7284.55	-0.58137	0.00065471	0.021408
c155784_g1	263.122	443.838	-0.7543	0.00065769	0.021493
c173904_g1	1457.44	2231.46	-0.61455	0.00065795	0.021497
c166114_g1	3.38138	26.5561	-2.9734	0.00065866	0.021516
c163089_g2	33.2157	91.4298	-1.4608	0.00066345	0.021651
c170291_g3	25.5649	76.0068	-1.572	0.00066414	0.021666
c151684_g1	1145.6	1860.23	-0.69937	0.0006687	0.021789
c72415_g1	14.9262	52.7611	-1.8216	0.00066936	0.0218
c115121_g1	0.711709	17.2969	-4.6031	0.00067125	0.021849
c165456_g2	3291.16	5007.2	-0.60541	0.00067128	0.021849
c175568_g1	13.7486	52.1586	-1.9236	0.00067573	0.021989
c237068_g1	718.809	1113.81	-0.63182	0.0006785	0.022062
c140133_g1	0.773796	17.1936	-4.4738	0.00067978	0.022095
c186446_g1	14.1836	52.0694	-1.8762	0.00068032	0.022108
c163317_g1	780.602	1233.33	-0.6599	0.00068591	0.022249
c170680_g6	6734.57	10030.7	-0.57477	0.00068621	0.022254
[truncated: 984 more rows]
