# Supplementary material for: Key anti-freeze genes and pathways of Lanzhou lily (Lilium davidii, var. unicolor) during the seedling stage
Source: PLoS One. 2024 Mar 21;19(3):e0299259. doi: 10.1371/journal.pone.0299259 (PMC10956819; doi:10.1371/journal.pone.0299259)
Supplement: S2 File — (ZIP) [file pone.0299259.s005.zip]

Archive with 214 entries (212 files):
- S2 Zip/
- S2 Zip/CvsA_DOWN.html
- S2 Zip/src/
- S2 Zip/src/base.css
- S2 Zip/src/bg_green.png
- S2 Zip/src/bg_pink.png
- S2 Zip/src/bg_red.png
- S2 Zip/src/bg_yellow.png
- S2 Zip/src/egu00010.html
- S2 Zip/src/egu00010.png
- S2 Zip/src/egu00020.html
- S2 Zip/src/egu00020.png
- S2 Zip/src/egu00030.html
- S2 Zip/src/egu00030.png
- S2 Zip/src/egu00040.html
- S2 Zip/src/egu00040.png
- S2 Zip/src/egu00051.html
- S2 Zip/src/egu00051.png
- S2 Zip/src/egu00052.html
- S2 Zip/src/egu00052.png
- S2 Zip/src/egu00053.html
- S2 Zip/src/egu00053.png
- S2 Zip/src/egu00061.html
- S2 Zip/src/egu00061.png
- S2 Zip/src/egu00062.html
- S2 Zip/src/egu00062.png
- S2 Zip/src/egu00071.html
- S2 Zip/src/egu00071.png
- S2 Zip/src/egu00073.html
- S2 Zip/src/egu00073.png
- S2 Zip/src/egu00100.html
- S2 Zip/src/egu00100.png
- S2 Zip/src/egu00130.html
- S2 Zip/src/egu00130.png
- S2 Zip/src/egu00190.html
- S2 Zip/src/egu00190.png
- S2 Zip/src/egu00195.html
- S2 Zip/src/egu00195.png
- S2 Zip/src/egu00196.html
- S2 Zip/src/egu00196.png
- S2 Zip/src/egu00220.html
- S2 Zip/src/egu00220.png
- S2 Zip/src/egu00230.html
- S2 Zip/src/egu00230.png
- S2 Zip/src/egu00240.html
- S2 Zip/src/egu00240.png
- S2 Zip/src/egu00250.html
- S2 Zip/src/egu00250.png
- S2 Zip/src/egu00260.html
- S2 Zip/src/egu00260.png
- S2 Zip/src/egu00270.html
- S2 Zip/src/egu00270.png
- S2 Zip/src/egu00290.html
- S2 Zip/src/egu00290.png
- S2 Zip/src/egu00330.html
- S2 Zip/src/egu00330.png
- S2 Zip/src/egu00350.html
- S2 Zip/src/egu00350.png
- S2 Zip/src/egu00360.html
- S2 Zip/src/egu00360.png
- S2 Zip/src/egu00380.html
- S2 Zip/src/egu00380.png
- S2 Zip/src/egu00400.html
- S2 Zip/src/egu00400.png
- S2 Zip/src/egu00410.html
- S2 Zip/src/egu00410.png
- S2 Zip/src/egu00450.html
- S2 Zip/src/egu00450.png
- S2 Zip/src/egu00460.html
- S2 Zip/src/egu00460.png
- S2 Zip/src/egu00480.html
- S2 Zip/src/egu00480.png
- S2 Zip/src/egu00500.html
- S2 Zip/src/egu00500.png
- S2 Zip/src/egu00511.html
- S2 Zip/src/egu00511.png
- S2 Zip/src/egu00520.html
- S2 Zip/src/egu00520.png
- S2 Zip/src/egu00531.html
- S2 Zip/src/egu00531.png
- S2 Zip/src/egu00561.html
- S2 Zip/src/egu00561.png
- S2 Zip/src/egu00562.html
- S2 Zip/src/egu00562.png
- S2 Zip/src/egu00563.html
- S2 Zip/src/egu00563.png
- S2 Zip/src/egu00564.html
- S2 Zip/src/egu00564.png
- S2 Zip/src/egu00565.html
- S2 Zip/src/egu00565.png
- S2 Zip/src/egu00590.html
- S2 Zip/src/egu00590.png
- S2 Zip/src/egu00591.html
- S2 Zip/src/egu00591.png
- S2 Zip/src/egu00592.html
- S2 Zip/src/egu00592.png
- S2 Zip/src/egu00600.html
- S2 Zip/src/egu00600.png
- S2 Zip/src/egu00603.html
- S2 Zip/src/egu00603.png
- S2 Zip/src/egu00604.html
- S2 Zip/src/egu00604.png
- S2 Zip/src/egu00620.html
- S2 Zip/src/egu00620.png
- S2 Zip/src/egu00630.html
- S2 Zip/src/egu00630.png
- S2 Zip/src/egu00650.html
- S2 Zip/src/egu00650.png
- S2 Zip/src/egu00660.html
- S2 Zip/src/egu00660.png
- S2 Zip/src/egu00670.html
- S2 Zip/src/egu00670.png
- S2 Zip/src/egu00710.html
- S2 Zip/src/egu00710.png
- S2 Zip/src/egu00730.html
- S2 Zip/src/egu00730.png
- S2 Zip/src/egu00740.html
- S2 Zip/src/egu00740.png
- S2 Zip/src/egu00760.html
- S2 Zip/src/egu00760.png
- S2 Zip/src/egu00770.html
- S2 Zip/src/egu00770.png
- S2 Zip/src/egu00780.html
- S2 Zip/src/egu00780.png
- S2 Zip/src/egu00785.html
- S2 Zip/src/egu00785.png
- S2 Zip/src/egu00790.html
- S2 Zip/src/egu00790.png
- S2 Zip/src/egu00860.html
- S2 Zip/src/egu00860.png
- S2 Zip/src/egu00900.html
- S2 Zip/src/egu00900.png
- S2 Zip/src/egu00904.html
- S2 Zip/src/egu00904.png
- S2 Zip/src/egu00905.html
- S2 Zip/src/egu00905.png
- S2 Zip/src/egu00906.html
- S2 Zip/src/egu00906.png
- S2 Zip/src/egu00909.html
- S2 Zip/src/egu00909.png
- S2 Zip/src/egu00910.html
- S2 Zip/src/egu00910.png
- S2 Zip/src/egu00920.html
- S2 Zip/src/egu00920.png
- S2 Zip/src/egu00940.html
- S2 Zip/src/egu00940.png
- S2 Zip/src/egu00941.html
- S2 Zip/src/egu00941.png
- S2 Zip/src/egu00945.html
- S2 Zip/src/egu00945.png
- S2 Zip/src/egu00950.html
- S2 Zip/src/egu00950.png
- S2 Zip/src/egu00960.html
- S2 Zip/src/egu00960.png
- S2 Zip/src/egu00970.html
- S2 Zip/src/egu00970.png
- S2 Zip/src/egu01040.html
- S2 Zip/src/egu01040.png
- S2 Zip/src/egu01100.html
- S2 Zip/src/egu01100.png
- S2 Zip/src/egu01110.html
- S2 Zip/src/egu01110.png
- S2 Zip/src/egu01200.html
- S2 Zip/src/egu01200.png
- S2 Zip/src/egu01210.html
- S2 Zip/src/egu01210.png
- S2 Zip/src/egu01212.html
- S2 Zip/src/egu01212.png
- S2 Zip/src/egu01230.html
- S2 Zip/src/egu01230.png
- S2 Zip/src/egu02010.html
- S2 Zip/src/egu02010.png
- S2 Zip/src/egu03008.html
- S2 Zip/src/egu03008.png
- S2 Zip/src/egu03010.html
- S2 Zip/src/egu03010.png
- S2 Zip/src/egu03013.html
- S2 Zip/src/egu03013.png
- S2 Zip/src/egu03015.html
- S2 Zip/src/egu03015.png
- S2 Zip/src/egu03018.html
- S2 Zip/src/egu03018.png
- S2 Zip/src/egu03020.html
- S2 Zip/src/egu03020.png
- S2 Zip/src/egu03040.html
- S2 Zip/src/egu03040.png
- S2 Zip/src/egu03050.html
- S2 Zip/src/egu03050.png
- S2 Zip/src/egu03060.html
- S2 Zip/src/egu03060.png
- S2 Zip/src/egu03410.html
- S2 Zip/src/egu03410.png
- S2 Zip/src/egu03420.html
- S2 Zip/src/egu03420.png
- S2 Zip/src/egu04070.html
- S2 Zip/src/egu04070.png
- S2 Zip/src/egu04075.html
- S2 Zip/src/egu04075.png
- S2 Zip/src/egu04120.html
- S2 Zip/src/egu04120.png
- S2 Zip/src/egu04141.html
- S2 Zip/src/egu04141.png
- S2 Zip/src/egu04144.html
- S2 Zip/src/egu04144.png
- S2 Zip/src/egu04145.html
- S2 Zip/src/egu04145.png
- S2 Zip/src/egu04146.html
- S2 Zip/src/egu04146.png
- S2 Zip/src/egu04626.html
- S2 Zip/src/egu04626.png
- S2 Zip/src/egu04712.html
- S2 Zip/src/egu04712.png
- S2 Zip/src/jquery.min.js
- S2 Zip/src/logo.png
